# Supplementary material for: Anterograde signaling controls plastid transcription via sigma factors separately from nuclear photosynthesis genes
Source: Nat Commun. 2022 Dec 2;13:7440. doi: 10.1038/s41467-022-35080-0 (PMC9718756; doi:10.1038/s41467-022-35080-0)
Supplement: Supplementary file 4 — Supplementary Dataset 1 [file 41467_2022_35080_MOESM4_ESM.xlsx]

## Sheet: Legend
Supplementary Dataset 1
A	PhANG subcategory
B	PhANG functional group
C	Gene name
D	AGI locus
E	Log2 fold change to Col-0		pifq
F	Log2 fold change to Col-0		ein3/eil1
G	Log2 fold change to Col-0		cop1-4
H	Log2 fold change to Col-0		det1-1
I	Log2 fold change to Col-0		spaq

## Sheet: PhANGs expression in mutants
Supplementary Dataset 1
				pifq	ein3eil1	cop1-4	det1-1	spaq
LHCs	Light harvesting complex	Lhca1	At3g54890	5.46237	1.43853	4.86677	5.08139	3.46381
		Lhca2	At3g61470	3.07209	0.466454	2.74525	1.83842	1.78513
		Lhca3	At1g61520	3.13264	0.383122	3.2543	2.4358	2.23959
		Lhca4	At3g47470	3.52637	0.982397	4.01639	2.84088	2.42751
		Lhca5	At1g45474	2.66388	-0.299484	3.1845	3.95819	3.68913
		Lhca6	At1g19150	2.79366	0.0706329	1.49707	1.88431	1.93279
		Lhcb1.1/CAB2	At1g29920	4.88016	2.32842	3.98544	3.66611	2.20659
		Lhcb1.2/CAB3	At1g29910	4.91761	1.79668	4.74241	3.07448	2.71887
		Lhcb1.3/CAB1	At1g29930	4.24701	0.348435	2.33776	2.19253	0.936893
		Lhcb1.4	At2g34430	6.91696	2.42814	5.73367	3.82865	2.79181
		Lhcb1.5	At2g34420	3.85361	2.32417	5.2648	3.36055	2.9272
		Lhcb2.1	At2g05100	4.96902	1.00906	6.05698	5.1963	5.10317
		Lhcb2.2	At2g05070	5.55488	1.16128	5.55413	4.76452	4.46442
		Lhcb2.3	At3g27690	4.77848	1.60187	4.33077	3.5981	3.70409
		Lhcb3	At5g54270	4.59344	1.10236	3.19731	3.30334	1.70886
		Lhcb4.1	At5g01530	2.60888	0.417387	2.7005	1.66073	1.99253
		Lhcb4.2	At3g08940	2.1771	0.639671	1.91616	-0.0971619	0.752079
		Lhcb4.3	At2g40100	-1.29792	0.472348	2.24188	0.429011	3.18096
		Lhcb5	At4g10340	3.50347	0.27741	2.87179	1.94347	1.93993
		Lhcb6	At1g15820	4.30255	0.881502	2.44039	2.70158	1.73224
CHLs	Chlorophyll biosynthesis	GTS	At5g26710	0.791229	-0.585366	0.120295	0.515543	0.306055
		HEMA1	At1g58290	3.43279	-0.474229	2.14447	1.67612	2.16913
		HEMA2	At1g09940	0.59924	-0.959511	1.13574	0.318229	0.842223
		HEMA3	At2g31250	1.1726	-0.183434	1.37836	-0.153651	-0.44596
		GSA1	At5g63570	1.45957	-0.5941	0.545019	0.819526	1.15425
		GSA2	At3g48730	2.5346	-0.522314	1.28506	2.05367	1.94492
		FLU	At3g14110	0.893638	-0.689912	1.20885	0.996961	1.52692
		ALAD1/HEMB1	At1g69740	1.90863	-0.480526	1.44321	1.65997	1.6741
		ALAD2/HEMB2	At1g44318	-0.616752	#N/A	-4.16997	-1.0552	-2.75607
		PBGD	At5g08280	2.73447	-0.369311	0.777654	1.08044	1.27051
		UROS	At2g26540	1.61001	-0.333663	1.06927	1.32446	1.46177
		UROD1/HEME2	At2g40490	2.41681	-0.311257	1.24265	1.28408	1.80326
		UROD2/HEME1	At3g14930	3.31424	-0.415997	1.39784	1.45284	1.58432
		CPO1/HEMF1	At1g03475	1.46301	-0.338168	0.727652	0.607911	1.16738
		CPO3/HEMN1	At5g63290	0.831164	0.345186	0.363562	1.82534	0.928233
		PPO1	At4g01690	1.70245	-0.2593	1.09438	1.14622	1.36323
		PPO2	At5g14220	0.682753	-0.11278	0.0563941	0.241328	0.227659
		CHLI1	At4g18480	3.61694	-0.214696	2.11261	2.69124	2.63815
		CHLI2	At5g45930	2.38795	-0.360943	1.33652	1.657	1.89759
		CHLD	At1g08520	1.76625	-0.604788	1.4507	1.40242	1.45988
		CHLH/GUN5	At5g13630	3.80505	-0.102187	2.86456	3.01645	2.98289
		CHLM	At4g25080	2.02142	-0.273074	2.15625	0.971508	2.02838
		CHL27/CRD1	At3g56940	3.16076	-0.24983	2.44671	2.15834	2.17831
		PORA	At5g54190	0.111954	-0.638367	-5.2938	-5.49902	-6.73072
		PORB	At4g27440	2.276	-0.484158	-3.19126	-2.89209	-4.22747
		PORC	At1g03630	3.47037	0.0215589	0.540319	1.40617	1.05677
		DVR	At5g18660	3.20571	-0.0991566	1.61305	2.65463	2.70193
		CHLG	At3g51820	2.37314	-0.722967	1.63378	2.32317	2.12787
		CHLP	At1g74470	1.92837	-0.681382	0.595944	0.0171831	0.603471
		CAO	At1g44446	3.51075	-0.305868	2.35084	1.57347	1.95356
		FC1	At5g26030	-0.11868	-0.200162	-0.0425181	0.298891	0.0581358
		FC2	At2g30390	1.72873	-0.469241	1.44482	1.89881	1.96685
		HO1/GUN2	At2g26670	-0.754194	-0.317053	0.864849	0.110016	0.667268
		HO2	At2g26550	1.17781	-0.44723	1.26232	1.23103	1.81437
		HO3	At1g69720	0.192656	#NUM!	3.44446	1.85322	4.0274
		HO4	At1g58300	1.79656	#N/A	-2.63452	-0.848833	-3.4659
		HY2	At3g09150	1.30522	-0.545859	0.331944	0.680021	0.751444
		UPM1	At5g40850	1.46293	-1.18804	-0.696914	0.984267	-0.642958
		SIRB	At1g50170	-0.030443	-0.300342	0.572719	0.386389	1.08523
		ELIP1	At3g22840	-3.8005	-0.499252	2.31355	4.67872	5.67447
		ELIP2	At4g14690	-1.05204	-0.669703	2.90963	4.47781	5.88186
nPEACs	Photosystem II	PsbO1	At5g66570	2.94955	0.0790238	3.40352	2.77693	3.03061
		PsbO2	At3g50820	3.82554	0.299384	4.26945	3.86862	4.4015
		PsbP1	At1g06680	2.19951	0.284559	2.93215	2.16756	2.81421
		PsbP2	At2g30790	2.17241	0.461679	1.65937	0.628094	1.6868
		PsbQ1	At4g21280	3.69651	-0.0848111	2.28808	2.67903	2.52505
		PsbQ2	At4g05180	4.18416	0.454521	2.12935	1.47419	1.37931
		PsbR1	At1g79040	2.6583	0.0797092	3.53593	3.23221	3.42058
		PsbS	At1g44575	2.07935	-0.285276	2.25534	2.55735	3.16394
		PsbTn	At3g21055	3.21566	0.363892	2.54884	2.49544	2.41463
		PsbW	At2g30570	3.43759	0.374368	3.54278	3.66801	3.15253
		PsbX	At2g06520	2.81312	0.301975	2.70745	2.82227	2.59293
		PsbY	At1g67740	2.18704	0.263908	2.95723	2.57844	2.93854
		Psb27	At1g03600	1.45519	-0.0273013	3.15238	2.9891	3.28646
		Psb28	At4g28660	2.79476	-0.543334	2.80196	4.39828	3.84365
		Psb29	At2g20890	1.93928	-0.349009	1.92002	1.91635	2.27094
		Psb32	At1g54780	2.64409	-0.0915274	2.52259	3.14169	2.8514
	Photosystem I	PsaD1	At4g02770	3.55426	0.3873	2.27689	2.47235	1.89336
		PsaD2	At1g03130	3.71773	0.542042	2.51746	2.21031	1.60625
		PsaE1	At4g28750	3.92504	0.21489	2.61454	3.3539	1.98587
		PsaE2	At2g20260	1.93847	0.0976354	2.39761	1.36359	1.51566
		PsaF	At1g31330	3.78356	0.416437	2.92714	3.01544	2.10502
		PsaG	At1g55670	3.37433	0.395348	2.57189	2.65607	1.74827
		PsaH1	At3g16140	2.73629	0.0277384	2.73884	1.91225	2.11629
		PsaH2	At1g52230	5.40181	0.533806	2.58507	3.6441	2.04572
		PsaK	At1g30380	3.96709	0.384382	3.14061	3.63683	2.75989
		PsaL	At4g12800	3.50349	0.458751	3.16689	3.26016	2.54931
		PsaN	At5g64040	3.5372	0.260212	4.12357	4.17956	3.84871
		PsaO	At1g08380	4.20309	0.448068	3.06369	4.11086	2.29744
		PsaP	At2g46820	2.71086	-0.198833	2.8374	2.77671	2.80256
	Cytochrome b6f	PetC	At4g03280	1.93868	-0.326177	3.22474	2.56853	3.40421
		PetM	At2g26500	0.926189	-0.388499	3.15222	2.71845	2.97798
	Other electron transfer components	PC1/PetE1	At1g76100	3.49461	0.0804261	1.90904	0.642666	1.23029
		PC2/PetE2	At1g20340	3.29474	0.0979975	3.00827	3.37835	3.07815
		FD1/PetF2	At1g10960	0.227404	-0.193905	1.39706	1.40534	2.75706
		FD2/PetF1	At1g60950	3.04497	0.240553	3.05859	3.03385	3.25314
		FNR1/PetH1	At5g66190	2.84992	-0.187849	3.20421	3.58349	3.21337
		FNR2/PetH2	At1g20020	3.30909	-0.299694	3.32418	4.44667	3.00559
		PetJ	At5g45040	0.904617	-0.64089	0.997135	0.0718572	1.13485
	ATP synthase	AtpC1	At4g04640	2.94066	-0.0691432	2.92472	2.74394	3.0452
		AtpC2	At1g15700	-0.217649	-0.336217	0.258711	-0.184875	0.247777
		AtpD	At4g09650	3.73249	-0.0357827	2.25218	2.83103	2.76421
		AtpG	At4g32260	1.49417	-0.346737	2.91252	2.33184	2.73457
	NADH dehydrogenase	NdhL	At1g70760	1.34934	-0.199374	1.96907	2.09207	2.49346
		NdhM	At4g37925	1.04194	-0.642413	2.09108	1.27601	2.61592
		NdhN	At5g58260	1.78136	-0.490088	1.80275	1.58727	2.59519
		NdhO	At1g74880	0.0956978	-0.74579	0.815541	-0.318577	1.40173
		NdhS	At4g23890	-0.413205	-0.55338	1.59344	-0.139488	1.2106
		NdhT	At4g09350	2.53286	-0.425009	3.34208	3.76675	4.63103
		NdhU	At5g21430	3.72711	-0.449358	4.20048	5.10232	4.49435
		NdhV	At2g04039	2.626	-0.323653	3.09293	3.72866	3.73045
		PnsB1	At1g15980	3.21193	-0.0442188	3.62448	4.38871	4.16367
		PnsB2	At1g64770	1.0729	-0.749642	1.98429	1.67871	2.91223
		PnsB3	At3g16250	2.21421	-0.199016	0.846412	1.73011	0.919322
		PnsB4	At1g18730	2.63437	-0.339872	3.18198	2.83192	3.26359
		PnsB5	At5g43750	2.10533	0.28927	2.40898	3.01277	2.97271
		PnsL1	At2g39470	2.75964	-0.384226	2.66508	3.08043	2.93054
		PnsL2	At1g14150	1.16498	-0.413753	2.56771	1.9569	2.74894
		PnsL3	At3g01440	3.61516	-0.402844	2.19495	3.04191	2.91026
		PnsL4	At4g39710	2.3342	-0.26544	1.98567	1.37091	2.25676
		PnsL5	At5g13120	1.0966	-0.3039	1.29128	1.42563	1.63701
	Calvin cycle	RBCS1A	At1g67090	1.35128	-0.235545	2.96201	2.57919	3.14582
		RBCS1B	At5g38430	3.38441	-0.411263	3.6627	3.60134	3.79166
		RBCS2B	At5g38420	2.26642	0.0691721	2.01808	2.4112	1.87471
		RBCS3B	At5g38410	2.31595	-0.0677002	3.78433	3.86256	3.42409
		PGK1	At3g12780	1.94905	-0.288455	3.23138	2.86356	3.19282
		PGK2	At1g56190	0.7869	-0.421773	0.867817	0.293162	0.891697
		CP12-1	At2g47400	0.571542	-0.427961	1.84676	0.81003	1.8394
		CP12-2	At3g62410	1.12207	-0.635675	3.87316	3.56713	4.87351
		CP12-3	At1g76560	-0.841133	0.003885	0.296205	-0.203597	-0.216146
		GAPCP1	At1g79530	-0.36111	-0.17948	-0.356279	-1.02042	-0.586521
		GAPCP2	At1g16300	-0.053004	-0.254684	-0.539211	-0.914306	-0.298926
		GAPA-1	At3g26650	2.14915	-0.401008	3.14991	2.02227	3.02707
		GAPA-2	At1g12900	3.70088	0.190417	4.10627	3.42791	4.41574
		GAPB	At1g42970	2.55377	-0.0412504	4.29637	4.15899	4.19853
		TIM	At2g21170	0.628799	-0.353907	0.972026	0.618403	1.08709
		FBA1	At2g21330	2.63764	-0.309793	3.95668	3.16619	4.79341
		FBA2	At4g38970	2.59389	-0.078827	3.52936	3.34894	3.78494
		FBA3	At2g01140	-0.0293105	-0.262891	-0.0807583	-0.164042	-0.10027
		FBP/HCEF1	At3g54050	2.70036	-0.205813	2.98719	2.47875	3.2469
		RPE	At5g61410	1.86453	-0.453986	2.82154	2.09196	2.89306
		SBPASE	At3g55800	2.43495	-0.272737	3.06331	3.02745	3.54039
		TKL1	At3g60750	2.12236	-0.339731	1.3505	1.62056	1.8171
		TKL2	At2g45290	-0.291446	-0.255347	-1.62808	-0.864453	-1.83886
		PRK	At1g32060	1.10639	-0.384453	2.67662	1.07877	2.70822
		RCA	At2g39730	3.52218	-0.142713	4.70713	4.97576	4.70922
		CA1	AT3G01500	1.92131	1.85342	4.57207	3.4455	4.62668
		CA2	AT5G14740	-1.92336	-0.506538	0.526948	-2.21328	0.739466
		CA5	AT4G33580	0.0343156	-0.10906	0.0136484	0.443424	0.111048
