# Supplementary material for: Anterograde signaling controls plastid transcription via sigma factors separately from nuclear photosynthesis genes
Source: Nat Commun. 2022 Dec 2;13:7440. doi: 10.1038/s41467-022-35080-0 (PMC9718756; doi:10.1038/s41467-022-35080-0)
Supplement: Supplementary file 5 — Supplementary Dataset 2 [file 41467_2022_35080_MOESM5_ESM.xlsx]

## Sheet: Legend
Supplementary Dataset 2
A	PhANG subcategory
B	PhANG functional group
C	Gene name
D	AGI locus
E	2-d-old pifq, Log2 fold change to Col-0
F	4-d-old pifq, Log2 fold change to Col-0

## Sheet: PhANGs expression in 2d,4d pifq
Supplemental dataset 2
				2-d-old pifq	4-d-old pifq
LHCs	Light harvesting complex	Lhca1	At3g54890	4.36228	5.46237
		Lhca2	At3g61470	2.82115	3.07209
		Lhca3	At1g61520	3.41687	3.13264
		Lhca4	At3g47470	3.66004	3.52637
		Lhca5	At1g45474	1.02918	2.66388
		Lhca6	At1g19150	1.0823	2.79366
		Lhcb1.1/CAB2	At1g29920	4.97585	4.88016
		Lhcb1.2/CAB3	At1g29910	4.40126	4.91761
		Lhcb1.3/CAB1	At1g29930	2.55468	4.24701
		Lhcb1.4	At2g34430	6.31375	6.91696
		Lhcb1.5	At2g34420	4.54339	3.85361
		Lhcb2.1	At2g05100	3.93943	4.96902
		Lhcb2.2	At2g05070	4.44646	5.55488
		Lhcb2.3	At3g27690	3.67201	4.77848
		Lhcb3	At5g54270	4.05766	4.59344
		Lhcb4.1	At5g01530	2.36147	2.60888
		Lhcb4.2	At3g08940	2.99636	2.1771
		Lhcb4.3	At2g40100	-0.0066378	-1.29792
		Lhcb5	At4g10340	3.24674	3.50347
		Lhcb6	At1g15820	2.75589	4.30255
CHLs	Chlorophyll biosynthesis	GTS	At5g26710	0.405498	0.791229
		HEMA1	At1g58290	2.21372	3.43279
		HEMA2	At1g09940	0.652063	0.59924
		HEMA3	At2g31250	0.670956	1.1726
		GSA1	At5g63570	-0.186618	1.45957
		GSA2	At3g48730	0.849855	2.5346
		FLU	At3g14110	0.352121	0.893638
		ALAD1/HEMB1	At1g69740	0.415913	1.90863
		ALAD2/HEMB2	At1g44318	#N/A	-0.616752
		PBGD	At5g08280	0.542326	2.73447
		UROS	At2g26540	0.698016	1.61001
		UROD1/HEME2	At2g40490	1.02395	2.41681
		UROD2/HEME1	At3g14930	1.89197	3.31424
		CPO1/HEMF1	At1g03475	0.730747	1.46301
		CPO3/HEMN1	At5g63290	-0.232324	0.831164
		PPO1	At4g01690	1.24915	1.70245
		PPO2	At5g14220	0.414258	0.682753
		CHLI1	At4g18480	1.49146	3.61694
		CHLI2	At5g45930	0.70726	2.38795
		CHLD	At1g08520	0.681019	1.76625
		CHLH/GUN5	At5g13630	1.9208	3.80505
		CHLM	At4g25080	2.0365	2.02142
		CHL27/CRD1	At3g56940	1.47458	3.16076
		PORA	At5g54190	-1.28772	0.111954
		PORB	At4g27440	0.131638	2.276
		PORC	At1g03630	0.752396	3.47037
		DVR	At5g18660	0.51033	3.20571
		CHLG	At3g51820	0.26584	2.37314
		CHLP	At1g74470	1.79977	1.92837
		CAO	At1g44446	2.08398	3.51075
		FC1	At5g26030	0.516066	-0.11868
		FC2	At2g30390	0.856588	1.72873
		HO1/GUN2	At2g26670	0.529767	-0.754194
		HO2	At2g26550	0.696804	1.17781
		HO3	At1g69720	#N/A	0.192656
		HO4	At1g58300	#N/A	1.79656
		HY2	At3g09150	-0.0749582	1.30522
		UPM1	At5g40850	1.67057	1.46293
		SIRB	At1g50170	0.324064	-0.030443
		ELIP1	At3g22840	-6.48852	-3.8005
		ELIP2	At4g14690	-4.22508	-1.05204
nPEACs	Photosystem II	PsbO1	At5g66570	2.24926	2.94955
		PsbO2	At3g50820	2.49581	3.82554
		PsbP1	At1g06680	2.16569	2.19951
		PsbP2	At2g30790	2.38848	2.17241
		PsbQ1	At4g21280	2.46329	3.69651
		PsbQ2	At4g05180	2.39432	4.18416
		PsbR1	At1g79040	2.53621	2.6583
		PsbS	At1g44575	0.556213	2.07935
		PsbTn	At3g21055	2.11122	3.21566
		PsbW	At2g30570	3.07674	3.43759
		PsbX	At2g06520	2.21321	2.81312
		PsbY	At1g67740	1.27503	2.18704
		Psb27	At1g03600	1.94293	1.45519
		Psb28	At4g28660	1.10468	2.79476
		Psb29	At2g20890	0.498478	1.93928
		Psb32	At1g54780	1.36624	2.64409
	Photosystem I	PsaD1	At4g02770	1.69229	3.55426
		PsaD2	At1g03130	2.34851	3.71773
		PsaE1	At4g28750	2.79392	3.92504
		PsaE2	At2g20260	2.46626	1.93847
		PsaF	At1g31330	2.31063	3.78356
		PsaG	At1g55670	1.91017	3.37433
		PsaH1	At3g16140	1.46071	2.73629
		PsaH2	At1g52230	2.70262	5.40181
		PsaK	At1g30380	2.28067	3.96709
		PsaL	At4g12800	1.78315	3.50349
		PsaN	At5g64040	2.5267	3.5372
		PsaO	At1g08380	2.35785	4.20309
		PsaP	At2g46820	1.34323	2.71086
	Cytochrome b6f	PetC	At4g03280	2.10624	1.93868
		PetM	At2g26500	2.24652	0.926189
	Other electron transfer components	PC1/PetE1	At1g76100	2.04892	3.49461
		PC2/PetE2	At1g20340	1.68269	3.29474
		FD1/PetF2	At1g10960	1.46398	0.227404
		FD2/PetF1	At1g60950	2.06915	3.04497
		FNR1/PetH1	At5g66190	1.20124	2.84992
		FNR2/PetH2	At1g20020	0.98343	3.30909
		PetJ	At5g45040	0.845413	0.904617
	ATP synthase	AtpC1	At4g04640	1.25983	2.94066
		AtpC2	At1g15700	0.865027	-0.217649
		AtpD	At4g09650	1.68198	3.73249
		AtpG	At4g32260	0.843254	1.49417
	NADH dehydrogenase	NdhL	At1g70760	0.473008	1.34934
		NdhM	At4g37925	0.148037	1.04194
		NdhN	At5g58260	0.318953	1.78136
		NdhO	At1g74880	1.35247	0.0956978
		NdhS	At4g23890	1.58721	-0.413205
		NdhT	At4g09350	0.381144	2.53286
		NdhU	At5g21430	1.54677	3.72711
		NdhV	At2g04039	1.5409	2.626
		PnsB1	At1g15980	1.53143	3.21193
		PnsB2	At1g64770	-0.258062	1.0729
		PnsB3	At3g16250	0.484484	2.21421
		PnsB4	At1g18730	1.11139	2.63437
		PnsB5	At5g43750	1.14143	2.10533
		PnsL1	At2g39470	1.20257	2.75964
		PnsL2	At1g14150	0.82411	1.16498
		PnsL3	At3g01440	1.5284	3.61516
		PnsL4	At4g39710	0.896659	2.3342
		PnsL5	At5g13120	0.0770953	1.0966
	Calvin cycle	RBCS1A	At1g67090	1.87372	1.35128
		RBCS1B	At5g38430	1.86698	3.38441
		RBCS2B	At5g38420	0.74502	2.26642
		RBCS3B	At5g38410	1.25169	2.31595
		PGK1	At3g12780	1.07701	1.94905
		PGK2	At1g56190	0.509247	0.7869
		CP12-1	At2g47400	1.29702	0.571542
		CP12-2	At3g62410	1.09471	1.12207
		CP12-3	At1g76560	1.08831	-0.841133
		GAPCP1	At1g79530	0.416388	-0.36111
		GAPCP2	At1g16300	0.653178	-0.053004
		GAPA-1	At3g26650	2.01981	2.14915
		GAPA-2	At1g12900	2.57502	3.70088
		GAPB	At1g42970	1.35754	2.55377
		TIM	At2g21170	0.657173	0.628799
		FBA1	At2g21330	1.96274	2.63764
		FBA2	At4g38970	1.32628	2.59389
		FBA3	At2g01140	0.367147	-0.0293105
		FBP/HCEF1	At3g54050	1.56166	2.70036
		RPE	At5g61410	1.25727	1.86453
		SBPASE	At3g55800	1.30647	2.43495
		TKL1	At3g60750	0.424611	2.12236
		TKL2	At2g45290	-0.599503	-0.291446
		PRK	At1g32060	0.671154	1.10639
		RCA	At2g39730	1.91102	3.52218
		CA1	AT3G01500	1.87895	1.92131
		CA2	AT5G14740	0.537907	-1.92336
		CA5	AT4G33580	-0.410202	0.0343156
