# Supplementary material for: Anterograde signaling controls plastid transcription via sigma factors separately from nuclear photosynthesis genes
Source: Nat Commun. 2022 Dec 2;13:7440. doi: 10.1038/s41467-022-35080-0 (PMC9718756; doi:10.1038/s41467-022-35080-0)
Supplement: Supplementary file 7 — Source Data file [file 41467_2022_35080_MOESM7_ESM.xlsx]

## Sheet: Fig 1
Source Data Figure 1
Fig. 1a - uncropped images of immunoblots																				Ordinary one-way ANOVA, Tukey's HSD - Relative PEP level
																				Tukey's multiple comparisons test	Mean Diff.	95.00% CI of diff.	Below threshold?	Summary	Adjusted P Value
																				Col-0 vs. pifq	-1.213	-1.659 to -0.7677	Yes	****	<0.0001
																				Col-0 vs. ein3eil1	-0.01222	-0.4580 to 0.4335	No	ns	>0.9999
																				Col-0 vs. cop1-4	-2.277	-2.722 to -1.831	Yes	****	<0.0001
																				Col-0 vs. det1-1	-2.169	-2.614 to -1.723	Yes	****	<0.0001
																				Col-0 vs. spa234	-0.05595	-0.5017 to 0.3898	No	ns	0.9998
																				Col-0 vs. spa134	0.001513	-0.4442 to 0.4473	No	ns	>0.9999
																				Col-0 vs. spa124	-0.5909	-1.037 to -0.1451	Yes	**	0.0092
																				Col-0 vs. spa123	-1.167	-1.613 to -0.7214	Yes	****	<0.0001
																				pifq vs. ein3eil1	1.201	0.7555 to 1.647	Yes	****	<0.0001
																				pifq vs. cop1-4	-1.063	-1.509 to -0.6174	Yes	***	0.0001
																				pifq vs. det1-1	-0.9552	-1.401 to -0.5095	Yes	***	0.0003
																				pifq vs. spa234	1.158	0.7118 to 1.603	Yes	****	<0.0001
																				pifq vs. spa134	1.215	0.7692 to 1.661	Yes	****	<0.0001
																				pifq vs. spa124	0.6226	0.1769 to 1.068	Yes	**	0.0065
																				pifq vs. spa123	0.04631	-0.3994 to 0.4921	No	ns	>0.9999
																				ein3eil1 vs. cop1-4	-2.264	-2.710 to -1.819	Yes	****	<0.0001
																				ein3eil1 vs. det1-1	-2.157	-2.602 to -1.711	Yes	****	<0.0001
																				ein3eil1 vs. spa234	-0.04373	-0.4895 to 0.4020	No	ns	>0.9999
																				ein3eil1 vs. spa134	0.01373	-0.4320 to 0.4595	No	ns	>0.9999
																				ein3eil1 vs. spa124	-0.5787	-1.024 to -0.1329	Yes	*	0.0106
																				ein3eil1 vs. spa123	-1.155	-1.601 to -0.7092	Yes	****	<0.0001
																				cop1-4 vs. det1-1	0.1079	-0.3379 to 0.5537	No	ns	0.9815
																				cop1-4 vs. spa234	2.221	1.775 to 2.666	Yes	****	<0.0001
																				cop1-4 vs. spa134	2.278	1.832 to 2.724	Yes	****	<0.0001
																				cop1-4 vs. spa124	1.686	1.240 to 2.132	Yes	****	<0.0001
																				cop1-4 vs. spa123	1.109	0.6637 to 1.555	Yes	****	<0.0001
																				det1-1 vs. spa234	2.113	1.667 to 2.559	Yes	****	<0.0001
																				det1-1 vs. spa134	2.17	1.724 to 2.616	Yes	****	<0.0001
																				det1-1 vs. spa124	1.578	1.132 to 2.024	Yes	****	<0.0001
																				det1-1 vs. spa123	1.002	0.5558 to 1.447	Yes	***	0.0002
	Relative PEP level (PEP level/average of PEP level)																			spa234 vs. spa134	0.05746	-0.3883 to 0.5032	No	ns	0.9997
	Repeat 1	Col-0	pifq	ein3eil1	cop1-4	det1-1	spa234	spa134	spa124	spa123	Average of PEP level									spa234 vs. spa124	-0.5349	-0.9807 to -0.08916	Yes	*	0.0174
	SDS-PAGE	91.6574	155.719	87.5419	198.848	158.645	80.6688	101.473	163.246	173.127										spa234 vs. spa123	-1.111	-1.557 to -0.6655	Yes	****	<0.0001
	BN-PAGE	3.89905	99.3969	3.48104	217.213	167.066	4.58031	3.95345	57.3141	111.811										spa134 vs. spa124	-0.5924	-1.038 to -0.1466	Yes	**	0.0091
	PEP level	0.0425394	0.638307	0.0397643	1.09236	1.05308	0.0567792	0.0389604	0.351091	0.645832	0.439856									spa134 vs. spa123	-1.169	-1.614 to -0.7229	Yes	****	<0.0001
	Relative PEP level (PEP level/average of PEP level)	0.0967119	1.45117	0.0904029	2.48344	2.39414	0.129086	0.0885753	0.798195	1.46828										spa124 vs. spa123	-0.5763	-1.022 to -0.1305	Yes	*	0.0109
	Repeat 2	Col-0	pifq	ein3eil1	cop1-4	det1-1	spa234	spa134	spa124	spa123	Average of PEP level
	SDS-PAGE	76.4444	193.572	103.787	164.224	203.296	132.811	82.2851	160.012	177.246
	BN-PAGE	5.91647	81.8564	9.0605	127.319	149.326	13.6811	6.50396	37.1381	68.6875
	PEP level	0.0773957	0.422874	0.087299	0.775275	0.734524	0.103012	0.0790417	0.232096	0.387526	0.322116
	Relative PEP level	0.240273	1.3128	0.271017	2.40682	2.28031	0.319798	0.245383	0.720535	1.20306
Fig. 1b - qRT-PCR analysis						Raw Ct values											Normalized psbA, psbB, rbcL transcript levels relative to PP2A
				Standard Curve	PP2A	psbA	psbB	rbcL				PP2A	psbA	psbB	rbcL				psbA	psbB	rbcL
				STD-1/9	23.2	8.91	12.72	9.47		Col-0	Repeat 1	25.21	14.31	16.68	13.61		Col-0	Repeat 1	0.108235	0.28545	0.247891
				STD-1/9	23.16	8.98	12.75	9.45			Repeat 2	25.34	14.33	16.72	13.56			Repeat 2	0.106771	0.277771	0.256495
				STD-1/45	25.45	11.21	14.98	11.66			Repeat 3	25.49	14.36	16.75	13.66			Repeat 3	0.104613	0.272149	0.239576
				STD-1/45	25.52	11.15	14.98	11.77		pifq	Repeat 1	25.18	12.26	14.84	11.94		pifq	Repeat 1	0.420695	0.963229	0.74586
				STD-1/225	27.95	13.55	17.33	14.07			Repeat 2	25.44	12.33	14.96	12.04			Repeat 2	0.401117	0.887572	0.69666
				STD-1/225	28.05	13.55	17.4	14.08			Repeat 3	25.25	12.39	14.97	12.03			Repeat 3	0.385062	0.881542	0.70143
				STD-1/1125	30.84	16.05	19.84	16.6		ein3eil1	Repeat 1	25.47	13.51	16.11	13.54		ein3eil1	Repeat 1	0.209418	0.472483	0.29182
				STD-1/1125	29.71	16.02	19.78	16.47			Repeat 2	25.51	13.54	16.19	13.58			Repeat 2	0.205185	0.447406	0.283963
											Repeat 3	25.56	13.41	16.26	13.47			Repeat 3	0.224172	0.426559	0.306098
										cop1-4	Repeat 1	26.13	9.71	13.76	10.19		cop1-4	Repeat 1	4.13116	3.48017	4.2602
											Repeat 2	26.2	9.64	13.83	10.2			Repeat 2	4.3328	3.31801	4.23122
											Repeat 3	25.97	9.72	13.86	10.22			Repeat 3	4.10313	3.25084	4.17387
										det1-1	Repeat 1	25.28	8.97	13.79	10.64		det1-1	Repeat 1	3.73221	1.8613	1.71066
											Repeat 2	25.22	8.99	13.91	10.64			Repeat 2	3.68174	1.7151	1.71066
											Repeat 3	25.11	9.08	13.9	10.66			Repeat 3	3.46292	1.72683	1.68747
										spa234	Repeat 1	25.19	13.91	16.34	13.03		spa234	Repeat 1	0.140136	0.354893	0.363131
											Repeat 2	25.3	14.18	16.39	13.13			Repeat 2	0.116605	0.343001	0.339178
											Repeat 3	25.49	14.22	16.5	13.12			Repeat 3	0.113472	0.318222	0.3415
										spa134	Repeat 1	25.12	14	17.12	13.51		spa134	Repeat 1	0.112352	0.177756	0.223076
											Repeat 2	25	14.06	16.73	13.48			Repeat 2	0.107855	0.23189	0.22769
											Repeat 3	25.14	14.03	16.8	13.48			Repeat 3	0.110081	0.221085	0.22769
										spa124	Repeat 1	27.2	11.8	15.87	12.75		spa124	Repeat 1	2.20465	1.82878	1.64424
											Repeat 2	27.29	11.81	15.91	12.86			Repeat 2	2.18969	1.77959	1.52534
											Repeat 3	27.33	11.85	15.95	12.82			Repeat 3	2.13087	1.73172	1.56755
										spa123	Repeat 1	24.91	10.72	13.98	11.01		spa123	Repeat 1	0.917416	1.3231	1.07532
											Repeat 2	24.96	10.78	14.13	11.01			Repeat 2	0.880695	1.1945	1.07532
											Repeat 3	24.8	10.84	14.14	11.04			Repeat 3	0.845445	1.18639	1.05353
						Raw Ct values											Normalized psbA, psbB, rbcL transcript levels relative to PP2A
				Standard Curve	PP2A	psbA	psbB	rbcL				PP2A	psbA	psbB	rbcL				psbA	psbB	rbcL
				STD-1/9	23.19	10.02	13.47	9.91		Col-0	Repeat 1	22.7	12.51	15.01	11.88		Col-0	Repeat 1	0.13194	0.270981	0.199856
				STD-1/9	22.87	9.88	13.55	9.85			Repeat 2	22.7	12.43	15	11.88			Repeat 2	0.139076	0.272809	0.199856
				STD-1/45	25.39	11.99	15.96	12.13			Repeat 3	22.5	12.48	15.02	11.86			Repeat 3	0.134572	0.269166	0.20251
				STD-1/45	25.34	11.96	15.33	12.02		pifq	Repeat 1	22.87	10.33	12.73	9.43		pifq	Repeat 1	0.567698	1.28536	1.03061
				STD-1/225	27.96	14.68	18.2	14.69			Repeat 2	22.6	10.35	12.71	9.49			Repeat 2	0.560272	1.30276	0.990614
				STD-1/225	27.8	14.6	18.16	14.63			Repeat 3	22.55	10.34	12.66	9.49			Repeat 3	0.563973	1.3473	0.990614
				STD-1/1125	30.24	17.22	20.68	17.15		ein3eil1	Repeat 1	22.26	11.17	13.82	11.22		ein3eil1	Repeat 1	0.242112	0.458001	0.234588
				STD-1/1125	30.55	17.2	20.61	17.15			Repeat 2	22.18	11.18	13.77	11.21			Repeat 2	0.240523	0.473658	0.236141
											Repeat 3	22.19	11.14	13.78	11.18			Repeat 3	0.246942	0.470484	0.240861
										cop1-4	Repeat 1	23.19	7.28	11.87	8.41		cop1-4	Repeat 1	5.84923	3.16953	2.79399
											Repeat 2	23.12	7.28	11.86	8.45			Repeat 2	6.99905	3.81817	3.25615
											Repeat 3	23.18	7.29	11.82	8.41			Repeat 3	6.95312	3.92224	3.34323
										det1-1	Repeat 1	23.44	7.09	11.93	8.63		det1-1	Repeat 1	7.94093	3.64688	2.89491
											Repeat 2	23.5	7.1	11.95	8.63			Repeat 2	9.36045	4.2694	3.43495
											Repeat 3	23.38	7.01	11.9	8.59			Repeat 3	9.93187	4.41536	3.5268
										spa234	Repeat 1	23.67	12.52	15.6	12.19		spa234	Repeat 1	0.252419	0.35098	0.313689
											Repeat 2	23.67	12.56	15.56	12.17			Repeat 2	0.290007	0.425291	0.374933
											Repeat 3	23.56	12.49	15.57	12.07			Repeat 3	0.303685	0.422441	0.400503
										spa134	Repeat 1	22.8	12.08	15.03	11.81		spa134	Repeat 1	0.199517	0.304615	0.238464
											Repeat 2	22.85	12.04	15.06	11.79			Repeat 2	0.247613	0.360867	0.292085
											Repeat 3	22.84	11.9	14.99	11.76			Repeat 3	0.271521	0.378255	0.297924
										spa124	Repeat 1	22.61	9.08	12.59	9.99		spa124	Repeat 1	1.18863	1.29841	0.654868
											Repeat 2	22.56	9.12	12.55	9.96			Repeat 2	1.41203	1.62677	0.814675
											Repeat 3	22.45	9.1	12.56	9.9			Repeat 3	1.43075	1.61587	0.84757
										spa123	Repeat 1	23.3	8.37	12.69	9.58		spa123	Repeat 1	3.13491	2.00622	1.41837
											Repeat 2	23.31	8.38	12.67	9.62			Repeat 2	3.71021	2.42242	1.64574
											Repeat 3	23.31	8.3	12.63	9.4			Repeat 3	3.91087	2.48845	1.90282
						Raw Ct values											Normalized psbA, psbB, rbcL transcript levels relative to PP2A
				Standard Curve	PP2A	psbA	psbB	rbcL				PP2A	psbA	psbB	rbcL				psbA	psbB	rbcL
				STD-1/9	22.92	10.08	13.54	9.84		Col-0	Repeat 1	22.88	12.41	15.13	11.89		Col-0	Repeat 1	0.194448	0.319711	0.245666
				STD-1/9	22.84	10.06	13.48	9.85			Repeat 2	22.82	12.37	15.14	11.89			Repeat 2	0.199514	0.317588	0.245666
				STD-1/45	25.38	12.09	15.77	11.99			Repeat 3	22.8	12.39	15.13	11.86			Repeat 3	0.196965	0.319711	0.250473
				STD-1/45	25.39	12.09	15.74	12.01		pifq	Repeat 1	22.93	10.37	12.8	9.54		pifq	Repeat 1	0.703134	1.46983	1.09188
				STD-1/225	28.38	15.01	18.32	14.92			Repeat 2	22.71	10.31	12.79	9.49			Repeat 2	0.730791	1.47965	1.12773
				STD-1/225	27.99	14.98	18.32	14.93			Repeat 3	22.74	10.27	12.75	9.44			Repeat 3	0.749831	1.5196	1.16474
				STD-1/1125	31.09	17.48	20.68	17.24		ein3eil1	Repeat 1	22.45	11.11	13.9	11.18		ein3eil1	Repeat 1	0.330155	0.53385	0.286032
				STD-1/1125	30.13	17.41	20.74	17.11			Repeat 2	22.31	11	13.91	11.18			Repeat 2	0.354353	0.530306	0.286032
											Repeat 3	22.26	11.06	13.83	11.17			Repeat 3	0.340942	0.559328	0.287886
										cop1-4	Repeat 1	23.23	7.26	11.85	8.34		cop1-4	Repeat 1	6.93213	3.69321	3.16358
											Repeat 2	23.26	7.27	11.84	8.38			Repeat 2	6.8877	3.71789	3.08288
											Repeat 3	23.28	7.28	11.81	8.35			Repeat 3	6.84355	3.79293	3.14321
										det1-1	Repeat 1	23.5	7.02	11.93	8.58		det1-1	Repeat 1	9.15418	3.96275	3.06606
											Repeat 2	23.45	7.06	11.92	8.57			Repeat 2	8.92174	3.98923	3.08593
											Repeat 3	23.42	7.05	11.88	8.55			Repeat 3	8.97929	4.09694	3.12606
										spa234	Repeat 1	23.62	12.55	15.67	12.11		spa234	Repeat 1	0.287523	0.361017	0.344819
											Repeat 2	23.6	12.55	15.64	12.17			Repeat 2	0.287523	0.368303	0.33171
											Repeat 3	23.61	12.51	15.62	12.14			Repeat 3	0.295014	0.373242	0.338201
										spa134	Repeat 1	22.95	11.94	15.1	11.72		spa134	Repeat 1	0.277205	0.343703	0.288925
											Repeat 2	23.01	11.97	15.15	11.73			Repeat 2	0.271909	0.332446	0.287065
											Repeat 3	22.8	11.95	15.08	11.72			Repeat 3	0.275428	0.348312	0.288925
										spa124	Repeat 1	23.39	9.34	13.23	10.13		spa124	Repeat 1	1.94812	1.57701	1.06562
											Repeat 2	23.36	9.34	13.25	10.09			Repeat 2	1.94812	1.55615	1.09352
											Repeat 3	23.35	9.35	13.22	10.1			Repeat 3	1.93563	1.58755	1.08647
										spa123	Repeat 1	23.36	8.25	12.93	9.43		spa123	Repeat 1	3.91044	1.91794	1.66805
											Repeat 2	23.35	8.25	12.92	9.42			Repeat 2	3.91044	1.93076	1.67886
											Repeat 3	23.37	8.23	12.88	9.43			Repeat 3	3.96106	1.98289	1.66805
						Statistical analysis by Student's t-test
				psbA/PP2A	Col-0 vs pifq	Col-0 vs ein3eil1	Col-0 vs cop1-4	Col-0 vs det1-1	Col-0 vs spa234	Col-0 vs spa134	Col-0 vs spa124	Col-0 vs spa123
				Fold change	3.88	1.85	38.92	46.01	1.48	1.32	13	17.08
				P value	<0.0001	0.0004	<0.0001	0.003	0.0627	0.0989	0.0323	0.0232
				psbB/PP2A	Col-0 vs pifq	Col-0 vs ein3eil1	Col-0 vs cop1-4	Col-0 vs det1-1	Col-0 vs spa234	Col-0 vs spa134	Col-0 vs spa124	Col-0 vs spa123
				Fold change	4.26	1.69	11.8	10.7	1.21	0.98	5.4	5.97
				P value	0.0028	<0.0001	<0.0001	0.0113	0.0039	0.8812	0.0009	0.0043
				rbcL/PP2A	Col-0 vs pifq	Col-0 vs ein3eil1	Col-0 vs cop1-4	Col-0 vs det1-1	Col-0 vs spa234	Col-0 vs spa134	Col-0 vs spa124	Col-0 vs spa123
				Fold change	4.15	1.18	14.42	11.19	1.44	1.01	4.7	6.07
				P value	0.0082	<0.0001	0.0005	0.01	0.0018	0.3664	0.0138	0.0047

## Sheet: Fig 2
Source Data Figure 2
Fig. 2c - Statistic analysis
		Ordinary one-way ANOVA, Tukey's HSD - LHCs							Ordinary one-way ANOVA, Tukey's HSD - CHLs							Ordinary one-way ANOVA, Tukey's HSD - nPEACs
		Tukey's multiple comparisons test	Mean Diff.	95.00% CI of diff.	Significant	Summary	Adjusted P Value		Tukey's multiple comparisons test	Mean Diff.	95.00% CI of diff.	Significant	Summary	Adjusted P Value		Tukey's multiple comparisons test	Mean Diff.	95.00% CI of diff.	Significant	Summary	Adjusted P Value
		pifq vs. ein3eil1	2.841	1.690 to 3.992	Yes	****	<0.0001		pifq vs. ein3eil1	1.935	0.9075 to 2.963	Yes	****	<0.0001		pifq vs. ein3eil1	2.392	1.908 to 2.877	Yes	****	<0.0001
		pifq vs. cop1-4	0.1859	-0.9652 to 1.337	No	ns	0.9915		pifq vs. cop1-4	0.7382	-0.2698 to 1.746	No	ns	0.262		pifq vs. cop1-4	-0.2205	-0.7050 to 0.2640	No	ns	0.7238
		pifq vs. det1-1	0.9498	-0.2014 to 2.101	No	ns	0.1557		pifq vs. det1-1	0.4744	-0.5336 to 1.482	No	ns	0.6942		pifq vs. det1-1	-0.09794	-0.5824 to 0.3865	No	ns	0.9814
		pifq vs. spaq	1.248	0.09682 to 2.399	Yes	*	0.0267		pifq vs. spaq	0.4332	-0.5748 to 1.441	No	ns	0.761		pifq vs. spaq	-0.286	-0.7705 to 0.1984	No	ns	0.4869
		ein3eil1 vs. cop1-4	-2.655	-3.807 to -1.504	Yes	****	<0.0001		ein3eil1 vs. cop1-4	-1.197	-2.225 to -0.1693	Yes	*	0.0134		ein3eil1 vs. cop1-4	-2.613	-3.097 to -2.128	Yes	****	<0.0001
		ein3eil1 vs. det1-1	-1.892	-3.043 to -0.7404	Yes	***	0.0001		ein3eil1 vs. det1-1	-1.461	-2.489 to -0.4332	Yes	**	0.0012		ein3eil1 vs. det1-1	-2.49	-2.975 to -2.006	Yes	****	<0.0001
		ein3eil1 vs. spaq	-1.593	-2.744 to -0.4422	Yes	**	0.002		ein3eil1 vs. spaq	-1.502	-2.530 to -0.4743	Yes	***	0.0008		ein3eil1 vs. spaq	-2.678	-3.163 to -2.194	Yes	****	<0.0001
		cop1-4 vs. det1-1	0.7639	-0.3873 to 1.915	No	ns	0.3541		cop1-4 vs. det1-1	-0.2638	-1.272 to 0.7442	No	ns	0.9515		cop1-4 vs. det1-1	0.1226	-0.3619 to 0.6070	No	ns	0.9579
		cop1-4 vs. spaq	1.062	-0.08908 to 2.213	No	ns	0.0851		cop1-4 vs. spaq	-0.305	-1.313 to 0.7030	No	ns	0.9201		cop1-4 vs. spaq	-0.06555	-0.5500 to 0.4189	No	ns	0.996
		det1-1 vs. spaq	0.2982	-0.8529 to 1.449	No	ns	0.9513		det1-1 vs. spaq	-0.04112	-1.049 to 0.9669	No	ns	>0.9999		det1-1 vs. spaq	-0.1881	-0.6726 to 0.2964	No	ns	0.825
Fig. 2d - qRT-PCR analysis
				Raw Ct values											Normalized LHCB1.1, LHCB1.4, LHCA1 transcript levels relative to PP2A
		Standard Curve	PP2A	LHCB1.1	LHCB1.4	LHCA1				PP2A	LHCB1.1	LHCB1.4	LHCA1				LHCB1.1	LHCB1.4	LHCA1
		STD-1/9	22.6	20.86	20.54	16.94		Col-0	Repeat 1	22.4	25.8	27.39	22.12		Col-0	Repeat 1	0.00157675	0.000490038	0.0346582
		STD-1/9	22.62	20.91	20.5	16.96			Repeat 2	22.46	25.82	27.42	22.05			Repeat 2	0.00155605	0.000480646	0.0362329
		STD-1/45	24.98	23.46	23.26	19.28			Repeat 3	22.37	25.96	27.45	22.07			Repeat 3	0.00141855	0.000471434	0.0357758
		STD-1/45	24.96	23.44	23.1	19.25		pifq	Repeat 1	22.18	14.74	14.46	15.69		pifq	Repeat 1	2.06672	1.80273	1.80206
		STD-1/225	27.43	25.66	25.64	21.88			Repeat 2	22.18	14.66	14.29	15.58			Repeat 2	2.17892	2.01166	1.93238
		STD-1/225	27.69	25.94	25.62	21.88			Repeat 3	22.22	14.26	14.28	15.58			Repeat 3	2.83817	2.02468	1.93238
		STD-1/1125	30.8	28.07	27.92	24.54		ein3eil1	Repeat 1	21.72	18.08	18.38	18.51		ein3eil1	Repeat 1	0.180338	0.114054	0.238632
		STD-1/1125	30.5	28.37	28.12	24.52			Repeat 2	21.83	18.07	18.38	18.49			Repeat 2	0.181534	0.114054	0.241681
									Repeat 3	21.88	18.03	18.38	18.46			Repeat 3	0.186396	0.114054	0.246328
								cop1-4	Repeat 1	22.68	14.48	17	15.6		cop1-4	Repeat 1	3.35692	0.479065	2.60988
									Repeat 2	22.75	14.48	17.04	15.57			Repeat 2	3.35692	0.466862	2.66006
									Repeat 3	22.71	14.47	17.01	15.54			Repeat 3	3.37918	0.475985	2.7112
								det1-1	Repeat 1	22.99	14.66	17.16	15.7		det1-1	Repeat 1	3.49995	0.507401	2.87629
									Repeat 2	23.01	14.66	17.17	15.65			Repeat 2	3.49995	0.504138	2.96904
									Repeat 3	22.94	14.64	17.21	15.6			Repeat 3	3.54652	0.491296	3.06479
								spa234	Repeat 1	23.08	24.62	26.14	22.48		spa234	Repeat 1	0.00526485	0.0016803	0.0422216
									Repeat 2	23.12	24.5	26.03	22.46			Repeat 2	0.00569934	0.00180386	0.042761
									Repeat 3	23.15	24.53	26.05	22.37			Repeat 3	0.00558747	0.00178074	0.0452751
								spa134	Repeat 1	22.48	20.71	23.92	20.25		spa134	Repeat 1	0.0474361	0.00478518	0.118269
									Repeat 2	22.48	20.73	23.93	20.23			Repeat 2	0.0468132	0.00475442	0.11978
									Repeat 3	22.47	20.72	23.88	20.19			Repeat 3	0.0471236	0.00491026	0.12286
								spa124	Repeat 1	22.94	15.49	16.37	16.86		spa124	Repeat 1	1.96163	0.819267	1.33601
									Repeat 2	22.86	15.48	16.37	16.86			Repeat 2	1.97463	0.819267	1.33601
									Repeat 3	22.99	15.47	16.35	16.84			Repeat 3	1.98772	0.829905	1.35308
								spa123	Repeat 1	22.96	14.82	16.78	16.1		spa123	Repeat 1	3.16797	0.652297	2.24492
									Repeat 2	23.02	14.73	16.78	16.18			Repeat 2	3.3621	0.652297	2.13377
									Repeat 3	22.99	14.78	16.77	16.14			Repeat 3	3.25283	0.656518	2.18864
				Statistical analysis by Student's t-test
		LHCB1.1/PP2A	Col-0 vs pifq	Col-0 vs ein3eil1	Col-0 vs cop1-4	Col-0 vs det1-1	Col-0 vs spa234	Col-0 vs spa134	Col-0 vs spa124	Col-0 vs spa123
		Fold change	1556.4	120.5	2217.6	2317.2	3.6	31.1	1301.6	2149.6
		P value	0.0102397	0.000104538	<0.0001	<0.0001	<0.0001	<0.0001	<0.0001	0.000297029
		LHCB1.4/PP2A	Col-0 vs pifq	Col-0 vs ein3eil1	Col-0 vs cop1-4	Col-0 vs det1-1	Col-0 vs spa234	Col-0 vs spa134	Col-0 vs spa124	Col-0 vs spa123
		Fold change	4049	237.2	986	1042.1	3.7	10	1711.7	1359.9
		P value	0.00136301	<0.0001	<0.0001	<0.0001	0.000902354	0.000122311	<0.0001	<0.0001
		LHCA1/PP2A	Col-0 vs pifq	Col-0 vs ein3eil1	Col-0 vs cop1-4	Col-0 vs det1-1	Col-0 vs spa234	Col-0 vs spa134	Col-0 vs spa124	Col-0 vs spa123
		Fold change	53.1	6.8	74.8	83.5	1.2	3.4	37.7	61.6
		P value	0.000548989	<0.0001	0.000124171	0.000343716	0.00170455	<0.0001	<0.0001	0.000221984
				Raw Ct values											Normalized PsaN, AtpD, GAPA-2 transcript levels relative to PP2A
		Standard Curve	PP2A	PsaN	AtpD	GAPA-2				PP2A	PsaN	AtpD	GAPA-2				PsaN	AtpD	GAPA-2
		STD-1/9	22.6	17.83	19.15	19.46		Col-0	Repeat 1	22.4	21.76	21.84	22.49		Col-0	Repeat 1	0.0858107	0.152512	0.12825
		STD-1/9	22.62	17.89	19.14	19.47			Repeat 2	22.46	21.69	21.84	22.53			Repeat 2	0.089625	0.152512	0.125041
		STD-1/45	24.98	20.52	21.41	21.68			Repeat 3	22.37	21.78	21.91	22.49			Repeat 3	0.0847511	0.145746	0.12825
		STD-1/45	24.96	20.51	21.31	21.69		pifq	Repeat 1	22.18	17.62	19.2	19.08		pifq	Repeat 1	0.986237	0.741058	0.976419
		STD-1/225	27.43	22.6	23.6	24.08			Repeat 2	22.18	17.64	19.2	19.05			Repeat 2	0.974058	0.741058	0.995154
		STD-1/225	27.69	22.96	23.57	24.05			Repeat 3	22.22	17.51	19.22	19.11			Repeat 3	1.05599	0.731513	0.958038
		STD-1/1125	30.8	25.74	26.65	27.28		ein3eil1	Repeat 1	21.72	19.04	20.36	20.42		ein3eil1	Repeat 1	0.32374	0.277121	0.331376
		STD-1/1125	30.5	25.74	26.71	27			Repeat 2	21.83	19.04	20.38	20.38			Repeat 2	0.32374	0.273552	0.33988
									Repeat 3	21.88	19.04	20.46	20.38			Repeat 3	0.32374	0.259728	0.33988
								cop1-4	Repeat 1	22.68	16.84	19.46	18.12		cop1-4	Repeat 1	2.19019	0.856451	2.4536
									Repeat 2	22.75	16.85	19.45	18.12			Repeat 2	2.17663	0.862021	2.4536
									Repeat 3	22.71	16.86	19.49	18.11			Repeat 3	2.16315	0.839958	2.46919
								det1-1	Repeat 1	22.99	17.68	19.85	18.27		det1-1	Repeat 1	1.52621	0.781082	2.62007
									Repeat 2	23.01	17.61	19.89	18.22			Repeat 2	1.59405	0.761091	2.70439
									Repeat 3	22.94	17.64	19.94	18.22			Repeat 3	1.56461	0.73682	2.70439
								spa234	Repeat 1	23.08	21.53	22.63	23.09		spa234	Repeat 1	0.151556	0.139923	0.134261
									Repeat 2	23.12	21.56	22.63	23.09			Repeat 2	0.148757	0.139923	0.134261
									Repeat 3	23.15	21.52	22.68	23.07			Repeat 3	0.1525	0.135461	0.135973
								spa134	Repeat 1	22.48	20.51	21.51	21.49		spa134	Repeat 1	0.194255	0.196677	0.251618
									Repeat 2	22.48	20.5	21.53	21.48			Repeat 2	0.195465	0.194144	0.253217
									Repeat 3	22.47	20.47	21.62	21.51			Repeat 3	0.199143	0.183142	0.24845
								spa124	Repeat 1	22.94	17.57	19.78	19.08		spa124	Repeat 1	1.58508	0.792792	1.5213
									Repeat 2	22.86	17.47	19.78	19.08			Repeat 2	1.68668	0.792792	1.5213
									Repeat 3	22.99	17.59	19.83	19.04			Repeat 3	1.56551	0.76751	1.56034
								spa123	Repeat 1	22.96	17.35	20.61	18.89		spa123	Repeat 1	1.88492	0.480168	1.7798
									Repeat 2	23.02	17.32	20.62	18.93			Repeat 2	1.92038	0.477066	1.73526
									Repeat 3	22.99	17.35	20.66	18.91			Repeat 3	1.88492	0.464855	1.75739
				Raw Ct values									Raw Ct values									Normalized PsaN, AtpD, GAPA-2 transcript levels relative to PP2A
		Standard Curve	PP2A	PsaN				PP2A	PsaN		Standard Curve	PP2A	AtpD	GAPA-2				PP2A	AtpD	GAPA-2				PsaN	AtpD	GAPA-2
		STD-1/9	22.99	17.29		Col-0	Repeat 1	22.97	21.74		STD-1/9	23.02	19.07	19.12		Col-0	Repeat 1	22.91	22.01	22.56		Col-0	Repeat 1	0.0494178	0.122288	0.114191
		STD-1/9	22.95	17.3			Repeat 2	22.84	21.77		STD-1/9	22.99	19.07	19.38			Repeat 2	22.92	22.01	22.49			Repeat 2	0.048404	0.122288	0.11904
		STD-1/45	25.19	19.62			Repeat 3	22.97	21.74		STD-1/45	26.42	21.47	21.97			Repeat 3	22.85	22.07	22.51			Repeat 3	0.0494178	0.117715	0.117634
		STD-1/45	24.87	19.64		pifq	Repeat 1	23	17.79		STD-1/45	26.24	21.47	21.94		pifq	Repeat 1	23.8	18.85	19.27		pifq	Repeat 1	0.779495	1.52047	1.34675
		STD-1/225	27.64	21.85			Repeat 2	22.93	17.75		STD-1/225	28.8	24.53	25.25			Repeat 2	23.71	18.84	19.24			Repeat 2	0.801337	1.53016	1.37097
		STD-1/225	27.61	21.82			Repeat 3	22.98	17.71		STD-1/225	28.48	24.62	25.08			Repeat 3	23.68	18.81	19.19			Repeat 3	0.823792	1.5596	1.41231
		STD-1/1125	30.09	24.31		ein3eil1	Repeat 1	22.47	20.24		STD-1/1125	31.06	26.27	27.25		ein3eil1	Repeat 1	22.18	20.79	-		ein3eil1	Repeat 1	0.101932	0.165758	-
		STD-1/1125	30.34	24.34			Repeat 2	22.46	20.2		STD-1/1125	30.9	26.69	27.17			Repeat 2	22.16	20.82	21.03			Repeat 2	0.104788	0.162629	0.176971
							Repeat 3	22.43	20.23								Repeat 3	22.04	20.8	20.99			Repeat 3	0.102639	0.164709	0.181227
						cop1-4	Repeat 1	24.45	18.82							cop1-4	Repeat 1	24.68	20.39	19.88		cop1-4	Repeat 1	1.00745	0.982521	1.61114
							Repeat 2	24.42	18.87								Repeat 2	24.63	20.45	19.85			Repeat 2	0.973246	0.945776	1.64011
							Repeat 3	24.43	18.86								Repeat 3	24.53	20.39	19.86			Repeat 3	0.979993	0.982521	1.63039
						det1-1	Repeat 1	25	19.6							det1-1	Repeat 1	25.09	20.95	20.33		det1-1	Repeat 1	0.836199	0.903206	1.61796
							Repeat 2	24.92	19.64								Repeat 2	25.13	21.02	20.38			Repeat 2	0.813406	0.863922	1.57061
							Repeat 3	24.98	19.59								Repeat 3	24.95	21.06	20.37			Repeat 3	0.841996	0.842246	1.57997
						spa234	Repeat 1	23.24	21.97							spa234	Repeat 1	22.52	21.9	22.68		spa234	Repeat 1	0.0496913	0.116785	0.0946938
							Repeat 2	23.24	21.91								Repeat 2	23	22.04	22.68			Repeat 2	0.0517945	0.106847	0.0946938
							Repeat 3	23.05	22.03								Repeat 3	22.63	22.32	22.61			Repeat 3	0.0476736	0.0894357	0.0987149
						spa134	Repeat 1	24.64	22.69							spa134	Repeat 1	24.64	24.1	23.54		spa134	Repeat 1	0.0784523	0.0881496	0.173469
							Repeat 2	24.57	22.71								Repeat 2	24.54	24.23	23.55			Repeat 2	0.0773758	0.0811623	0.172441
							Repeat 3	24.64	22.68								Repeat 3	24.4	24.23	23.51			Repeat 3	0.0789962	0.0811623	0.176588
						spa124	Repeat 1	23.81	18.66							spa124	Repeat 1	23.87	21.45	20.83		spa124	Repeat 1	0.69649	0.297779	0.544519
							Repeat 2	23.63	18.67								Repeat 2	23.79	21.53	20.89			Repeat 2	0.691695	0.283024	0.52545
							Repeat 3	23.69	18.64								Repeat 3	23.64	21.53	20.86			Repeat 3	0.706181	0.283024	0.5349
						spa123	Repeat 1	24.66	19.44							spa123	Repeat 1	24.74	20.55	20.45		spa123	Repeat 1	0.714362	0.904164	1.1698
							Repeat 2	24.57	19.39								Repeat 2	24.78	20.57	20.45			Repeat 2	0.739471	0.892749	1.1698
							Repeat 3	24.46	19.41								Repeat 3	24.43	20.65	20.42			Repeat 3	0.729323	0.848513	1.19083
				Raw Ct values											Raw Ct values							Normalized PsaN, AtpD, GAPA-2 transcript levels relative to PP2A
		Standard Curve	PP2A	PsaN	GAPA-2				PP2A	PsaN	GAPA-2		Standard Curve	PP2A	AtpD				PP2A	AtpD				PsaN	AtpD	GAPA-2
		STD-1/9	22.58	16.74	19.28		Col-0	Repeat 1	22.21	20.77	21.95		STD-1/9	21.55	18.02		Col-0	Repeat 1	22.07	21.13		Col-0	Repeat 1	0.0705603	0.158108	0.143587
		STD-1/9	22.56	16.92	19.28			Repeat 2	22.19	20.75	22.09		STD-1/9	21.55	17.94			Repeat 2	22.06	21.18			Repeat 2	0.071464	0.152679	0.131138
		STD-1/45	25.05	19.54	21.83			Repeat 3	21.99	20.7	22.01		STD-1/45	23.85	20.27			Repeat 3	22.02	21.21			Repeat 3	0.073774	0.149511	0.138114
		STD-1/45	24.91	19.49	21.79		pifq	Repeat 1	22.91	17.25	19.21		STD-1/45	23.75	20.27		pifq	Repeat 1	22.94	18.93		pifq	Repeat 1	0.992162	1.20503	1.26858
		STD-1/225	27.68	22.21	24.13			Repeat 2	22.81	17.23	19.12		STD-1/225	26.12	22.56			Repeat 2	22.65	18.9			Repeat 2	1.00487	1.23056	1.34473
		STD-1/225	27.53	22.2	24.18			Repeat 3	22.64	17.06	19.13		STD-1/225	26.07	22.55			Repeat 3	22.68	18.85			Repeat 3	1.11966	1.27432	1.33605
		STD-1/1125	30.79	24.32	26.82		ein3eil1	Repeat 1	23.53	20.22	22.59		STD-1/1125	28.29	24.97		ein3eil1	Repeat 1	23.33	22.27		ein3eil1	Repeat 1	0.227999	0.171837	0.216001
		STD-1/1125	30.03	24.41	26.74			Repeat 2	23.54	20.14	22.54		STD-1/1125	28.52	24.82			Repeat 2	23.31	22.21			Repeat 2	0.239905	0.179196	0.223112
								Repeat 3	23.33	19.98	22.5							Repeat 3	23.26	22.25			Repeat 3	0.265614	0.174256	0.228968
							cop1-4	Repeat 1	24.09	18.62	19.49						cop1-4	Repeat 1	25.15	21.05		cop1-4	Repeat 1	0.93655	1.34343	2.38814
								Repeat 2	24.2	18.6	19.64							Repeat 2	24.99	21.03			Repeat 2	0.948544	1.36234	2.16701
								Repeat 3	24.03	18.36	19.58							Repeat 3	24.9	21			Repeat 3	1.10503	1.39121	2.25289
							det1-1	Repeat 1	23.23	16.32	18.59						det1-1	Repeat 1	23.16	19.38		det1-1	Repeat 1	2.21959	1.12451	2.34664
								Repeat 2	23.19	16.24	18.58							Repeat 2	23.09	19.3			Repeat 2	2.33549	1.18917	2.3619
								Repeat 3	22.98	-	18.52							Repeat 3	23.05	19.33			Repeat 3	-	1.1645	2.4555
							spa234	Repeat 1	21.96	21.26	22.05						spa234	Repeat 1	22.58	21.49		spa234	Repeat 1	0.0439681	0.168642	0.114541
								Repeat 2	21.86	21.15	22.1							Repeat 2	22.48	21.45			Repeat 2	0.0471556	0.173422	0.11089
								Repeat 3	21.78	21.02	22.06							Repeat 3	22.44	21.47			Repeat 3	0.0512219	0.171015	0.113801
							spa134	Repeat 1	26.63	24.43	25.72						spa134	Repeat 1	26.48	25.91		spa134	Repeat 1	0.101289	0.120473	0.184015
								Repeat 2	26.47	24.19	25.79							Repeat 2	26.32	25.96			Repeat 2	0.117999	0.116336	0.175857
								Repeat 3	26.4	23.94	25.68							Repeat 3	26.43	25.76			Repeat 3	0.138344	0.133787	0.188845
							spa124	Repeat 1	22.64	18.23	20.79						spa124	Repeat 1	23.42	21.09		spa124	Repeat 1	0.549785	0.398077	0.471219
								Repeat 2	22.97	18.18	20.74							Repeat 2	23.26	21.12			Repeat 2	0.567557	0.389818	0.486731
								Repeat 3	22.92	18.05	20.73							Repeat 3	23.29	21.06			Repeat 3	0.616498	0.406511	0.489895
							spa123	Repeat 1	22.75	18.04	20.19						spa123	Repeat 1	22.91	20.39		spa123	Repeat 1	0.541944	0.463302	0.607129
								Repeat 2	22.6	17.95	20.17							Repeat 2	22.84	20.36			Repeat 2	0.573883	0.473118	0.615046
								Repeat 3	22.51	17.84	20.15							Repeat 3	22.78	20.39			Repeat 3	0.615488	0.463302	0.623066
				Statistical analysis by Student's t-test
		PsaN/PP2A	Col-0 vs pifq	Col-0 vs ein3eil1	Col-0 vs cop1-4	Col-0 vs det1-1	Col-0 vs spa234	Col-0 vs spa134	Col-0 vs spa124	Col-0 vs spa123
		Fold change	13.6991	3.23173	20.0262	22.4784	1.1943	1.8955	13.9043	15.4113
		P value	0.00719111	0.0775518	0.079376	0.0706692	0.7264	0.162657	0.111784	0.139189
		AtpD/PP2A	Col-0 vs pifq	Col-0 vs ein3eil1	Col-0 vs cop1-4	Col-0 vs det1-1	Col-0 vs spa234	Col-0 vs spa134	Col-0 vs spa124	Col-0 vs spa123
		Fold change	8.27244	1.43619	7.51259	6.57045	0.974942	0.938488	3.46432	4.29355
		P value	0.0477237	0.154278	0.027309	0.0222836	0.879124	0.80584	0.147031	0.0772086
		GAPA-2/PP2A	Col-0 vs pifq	Col-0 vs ein3eil1	Col-0 vs cop1-4	Col-0 vs det1-1	Col-0 vs spa234	Col-0 vs spa134	Col-0 vs spa124	Col-0 vs spa123
		Fold change	9.61279	1.93541	16.648	17.4298	0.900969	1.59311	6.68473	9.26845
		P value	0.0127007	0.12899	0.015606	0.023337	0.377675	0.0393831	0.168869	0.084352

## Sheet: Fig 3
Source Data Figure 3
Fig. 3a - uncropped images of immunoblots
	Relative PEP level (PEP level/average of PEP level)							Ordinary one-way ANOVA, Tukey's HSD - Relative PEP level
	Repeat 1	2-d-old		4-d-old		Average of PEP level		Tukey's multiple comparisons test	Mean Diff.	95.00% CI of diff.	Below threshold?	Summary	Adjusted P Value
		Col-0	pifq	Col-0	pifq			2-d-old Col-0 vs. 2-d-old pifq	-0.4671	-1.775 to 0.8411	No	ns	0.5344
	SDS-PAGE	174.177	188.613	136.186	187.986			2-d-old Col-0 vs. 4-d-old Col-0	-0.01177	-1.320 to 1.296	No	ns	>0.9999
	BN-PAGE	3.13883	12.1594	0.767023	107.859			2-d-old Col-0 vs. 4-d-old pifq	-2.947	-4.256 to -1.639	Yes	**	0.0027
	PEP level	0.0180209	0.0644675	0.00563216	0.573763	0.165471		2-d-old pifq vs. 4-d-old Col-0	0.4553	-0.8529 to 1.764	No	ns	0.5516
	Relative PEP level (PEP level/average of PEP level)	0.108907	0.3896	0.0340372	3.46746			2-d-old pifq vs. 4-d-old pifq	-2.48	-3.788 to -1.172	Yes	**	0.0053
								4d Col-0 vs. 4-d-old pifq	-2.936	-4.244 to -1.627	Yes	**	0.0028
	Repeat 2	2-d-old		4-d-old		Average of PEP level
		Col-0	pifq	Col-0	pifq
	SDS-PAGE	135.236	116.149	161.577	309.291
	BN-PAGE	3.84813	15.4413	7.14013	134.222
	PEP level	0.0284548	0.132944	0.0441902	0.433965	0.159889
	Relative PEP level	0.177967	0.83148	0.276381	2.71417
Fig. 3b - qRT-PCR analysis						Raw Ct values									Normalized psbA, psbB transcript levels relative to PP2A							Raw Ct values							Normalized psbB transcript levels relative to PP2A				Statistical analysis by Student's t test
				Standard Curve	PP2A	psbA	rbcL				PP2A	psbA	rbcL				psbA	rbcL		Standard Curve	PP2A	psbB				PP2A	psbB				psbB		psbA/PP2A	2-d-old Col-0 vs 2-d-old pifq	4-d-old Col-0 vs 4-d-old pifq
				STD-1/9	25.23	12.38	12.58		2-d-old Col-0 1st biological	Repeat 1	27.38	16.1	15.87		2-d-old Col-0 1st biological	Repeat 1	0.393538	0.473873		STD-1/9	23.14	14.69		2-d-old Col-0 1st biological	Repeat 1	23.78	15.76		2-d-old Col-0 1st biological	Repeat 1	0.542014		Fold change	2.01835	5.81526
				STD-1/9	25.19	12.6	12.57			Repeat 2	27.79	16.08	15.87			Repeat 2	0.39889	0.473873		STD-1/9	23.18	14.64			Repeat 2	23.75	15.74			Repeat 2	0.549704		P value	0.000506909	<0.0001
				STD-1/45	28.06	15.08	15.08			Repeat 3	27.48	16.1	15.82			Repeat 3	0.393538	0.490349		STD-1/45	26.22	16.77			Repeat 3	23.62	15.72			Repeat 3	0.557502
				STD-1/45	27.73	-	15.13		2-d-old pifq 1st biological	Repeat 1	25.98	13.61	13.85		2-d-old pifq 1st biological	Repeat 1	0.768714	0.6851		STD-1/45	26.33	16.71		2-d-old pifq 1st biological	Repeat 1	24.29	15.47		2-d-old pifq 1st biological	Repeat 1	0.903012		psbB/PP2A	2-d-old Col-0 vs 2-d-old pifq	4-d-old Col-0 vs 4-d-old pifq
				STD-1/225	30.57	17.31	17.39			Repeat 2	26	13.59	13.82			Repeat 2	0.779168	0.699294		STD-1/225	28.33	19.02			Repeat 2	24.18	15.45			Repeat 2	0.915823		Fold change	1.63153	4.07536
				STD-1/225	30.12	17.31	17.4			Repeat 3	26.01	13.7	13.77			Repeat 3	0.723379	0.723608		STD-1/225	28.03	19.06			Repeat 3	24.12	15.4			Repeat 3	0.94865		P value	0.380406	0.00388906
				STD-1/1125	32.77	19.72	19.61		2-d-old Col-0 2nd biological	Repeat 1	27.22	15.96	16.5		2-d-old Col-0 2nd biological	Repeat 1	0.325759	0.231997		STD-1/1125	30.85	21.56		2-d-old Col-0 2nd biological	Repeat 1	24.22	15.96		2-d-old Col-0 2nd biological	Repeat 1	0.627776
				STD-1/1125	32.38	19.66	19.71			Repeat 2	27.09	15.89	16.35			Repeat 2	0.34153	0.257047		STD-1/1125	31.02	21.47			Repeat 2	24.14	16.02			Repeat 2	0.601798		rbcL/PP2A	2-d-old Col-0 vs 2-d-old pifq	4-d-old Col-0 vs 4-d-old pifq
										Repeat 3	27.02	15.89	16.32			Repeat 3	0.34153	0.262373							Repeat 3	24.14	15.94			Repeat 3	0.636682		Fold change	2.10293	4.9535
									2-d-old pifq 2nd biological	Repeat 1	27.26	14.56	15.17		2-d-old pifq 2nd biological	Repeat 1	0.841567	0.577916						2-d-old pifq 2nd biological	Repeat 1	22.83	14.15		2-d-old pifq 2nd biological	Repeat 1	0.951704		P value	0.0346514	0.00111563
										Repeat 2	27.07	14.67	15.23			Repeat 2	0.781311	0.554694							Repeat 2	22.83	14.11			Repeat 2	0.978899
										Repeat 3	27.02	14.64	15.03			Repeat 3	0.797303	0.635955							Repeat 3	22.8	14.11			Repeat 3	0.978899
									2-d-old Col-0 3rd biological	Repeat 1	27.25	15.51	16.22		2-d-old Col-0 3rd biological	Repeat 1	0.451322	0.287212						2-d-old Col-0 3rd biological	Repeat 1	25.59	19.51		2-d-old Col-0 3rd biological	Repeat 1	0.129372
										Repeat 2	27.1	15.52	16.12			Repeat 2	0.448284	0.307532							Repeat 2	25.61	19.43			Repeat 2	0.136871
										Repeat 3	27.08	15.5	15.71			Repeat 3	0.45438	0.407009							Repeat 3	25.63	19.44			Repeat 3	0.13591
									2-d-old pifq 3rd biological	Repeat 1	26.16	13.61	13.55		2-d-old pifq 3rd biological	Repeat 1	0.814705	0.891352						2-d-old pifq 3rd biological	Repeat 1	25.63	18.69		2-d-old pifq 3rd biological	Repeat 1	0.239353
										Repeat 2	26	13.59	13.48			Repeat 2	0.825784	0.935039							Repeat 2	25.63	18.68			Repeat 2	0.241044
										Repeat 3	26.1	13.6	13.37			Repeat 3	0.820226	1.00806							Repeat 3	25.75	18.64			Repeat 3	0.247932
									4-d-old Col-0 1st biological	Repeat 1	22.46	12.47	11.35		4-d-old Col-0 1st biological	Repeat 1	0.158705	0.361713						4-d-old Col-0 1st biological	Repeat 1	23.57	15.43		4-d-old Col-0 1st biological	Repeat 1	0.628618
										Repeat 2	22.4	12.49	11.39			Repeat 2	0.156575	0.351957							Repeat 2	23.56	15.4			Repeat 2	0.642042
										Repeat 3	22.39	12.5	11.26			Repeat 3	0.155522	0.384664							Repeat 3	23.62	15.42			Repeat 3	0.633061
									4-d-old pifq 1st biological	Repeat 1	23.8	11.32	10.63		4-d-old pifq 1st biological	Repeat 1	0.777373	1.33301						4-d-old pifq 1st biological	Repeat 1	23.05	13.2		4-d-old pifq 1st biological	Repeat 1	2.11099
										Repeat 2	23.68	11.08	10.53			Repeat 2	0.914165	1.42732							Repeat 2	23	13.21			Repeat 2	2.09618
										Repeat 3	23.5	11.21	10.34			Repeat 3	0.837325	1.62527							Repeat 3	23.01	13.22			Repeat 3	2.08146
									4-d-old Col-0 2nd biological	Repeat 1	22.45	12.54	11.69		4-d-old Col-0 2nd biological	Repeat 1	0.151041	0.286067						4-d-old Col-0 2nd biological	Repeat 1	22.77	15.58		4-d-old Col-0 2nd biological	Repeat 1	0.333474
										Repeat 2	22.37	12.47	11.55			Repeat 2	0.158353	0.314796							Repeat 2	22.74	15.58			Repeat 2	0.333474
										Repeat 3	22.42	12.62	11.54			Repeat 3	0.143097	0.316955							Repeat 3		15.54			Repeat 3	0.343003
									4-d-old pifq 2nd biological	Repeat 1	23.41	10.96	10.31		4-d-old pifq 2nd biological	Repeat 1	0.85522	1.43115						4-d-old pifq 2nd biological	Repeat 1	23.28	13.56		4-d-old pifq 2nd biological	Repeat 1	1.94211
										Repeat 2	23.47	10.94	10.2			Repeat 2	0.866851	1.54291							Repeat 2	23.28	13.53			Repeat 2	1.98359
										Repeat 3	23.41	11.07	10.14			Repeat 3	0.793987	1.60751							Repeat 3	23.3	13.51			Repeat 3	2.01173
									4-d-old Col-0 3rd biological	Repeat 1	22.82	12.89	11.83		4-d-old Col-0 3rd biological	Repeat 1	0.148969	0.324763						4-d-old Col-0 3rd biological	Repeat 1	23.16	15.75		4-d-old Col-0 3rd biological	Repeat 1	0.374103
										Repeat 2	22.75	12.87	11.86			Repeat 2	0.150995	0.318171							Repeat 2	23.14	15.75			Repeat 2	0.374103
										Repeat 3	22.69	12.87	11.77			Repeat 3	0.150995	0.33836							Repeat 3	23.07	15.73			Repeat 3	0.37941
									4-d-old pifq 3rd biological	Repeat 1	24.25	11.47	10.72		4-d-old pifq 3rd biological	Repeat 1	1.08038	1.9278						4-d-old pifq 3rd biological	Repeat 1	22.71	13.56		4-d-old pifq 3rd biological	Repeat 1	1.45804
										Repeat 2	24.27	11.54	10.75			Repeat 2	1.0305	1.88867							Repeat 2	22.92	13.63			Repeat 2	1.38789
										Repeat 3	24.42	11.85	10.62			Repeat 3	0.835831	2.06419							Repeat 3	22.89	13.62			Repeat 3	1.39771
Fig. 3e - qRT-PCR analysis						Raw Ct values															Normalized LHCB1.1, LHCB1.4, LHCA1, PsaN, AtpD transcript levels relative to PP2A										Raw Ct values							Normalized GAPA-2 transcript levels relative to PP2A
				Standard Curve	PP2A	LHCB1.1	LHCB1.4	LHCA1	PsaN	AtpD				PP2A	LHCB1.1	LHCB1.4	LHCA1	PsaN	AtpD				LHCB1.1	LHCB1.4	LHCA1	PsaN	AtpD		Standard Curve	PP2A	GAPA-2				PP2A	GAPA-2				GAPA-2
				STD-1/9	25.23	19.14	18.16	19.4	21.02	22.36		2-d-old Col-0 1st biological	Repeat 1	27.38	22.77	25.61	23.23	24.47	24.55		2-d-old Col-0 1st biological	Repeat 1	0.254509	0.0338232	0.326307	0.424246	0.928681		STD-1/9	24.41	19.57		2-d-old Col-0 1st biological	Repeat 1	24	21.83		2-d-old Col-0 1st biological	Repeat 1	0.181846
				STD-1/9	25.19	18.42	18.16	19.31	21.02	22.31			Repeat 2	27.79	22.5	25.63	23.12	24.39	24.6			Repeat 2	0.308127	0.0333816	0.351598	0.448613	0.895649		STD-1/9	24.33	19.5			Repeat 2	23.89	21.68			Repeat 2	0.20089
				STD-1/45	28.06	21.3	20.88	21.85	23.73	24.65			Repeat 3	27.48	22.63	25.71	23.1	24.34	24.62			Repeat 3	0.281031	0.0316723	0.356403	0.464548	0.882768		STD-1/45	26.59	22.13			Repeat 3	23.92	21.65			Repeat 3	0.204931
				STD-1/45	27.73	20.89	20.84	22.14	23.59	24.76		2-d-old pifq 1st biological	Repeat 1	25.98	18.44	20.79	19.33	21.14	21.75		2-d-old pifq 1st biological	Repeat 1	1.98447	0.291766	1.67311	1.57621	2.56496		STD-1/45	26.74	22.02		2-d-old pifq 1st biological	Repeat 1	24.57	20.83		2-d-old pifq 1st biological	Repeat 1	0.51272
				STD-1/225	30.57	23.35	23.12	24.14	25.8	27.17			Repeat 2	26	18.32	20.62	19.35	21.19	21.79			Repeat 2	2.16045	0.326246	1.65056	1.52214	2.49171		STD-1/225	29.35	24.21			Repeat 2	24.53	20.37			Repeat 2	0.695862
				STD-1/225	30.12	23.2	23.01	23.99	25.81	27.08			Repeat 3	26.01	18.37	20.62	19.47	21.1	21.83			Repeat 3	2.0853	0.326246	1.52147	1.62084	2.42055		STD-1/225	28.98	24.23			Repeat 3	24.48	20.28			Repeat 3	0.738712
				STD-1/1125	32.77	25.7	25.71	26.43	27.99	29		2-d-old Col-0 2nd biological	Repeat 1	27.22	25.69	29.73	24.45	24.92	24.71		2-d-old Col-0 2nd biological	Repeat 1	0.0242448	0.00169985	0.107372	0.233365	0.622847		STD-1/1125	32.4	26.84		2-d-old Col-0 2nd biological	Repeat 1	23.84	21.75		2-d-old Col-0 2nd biological	Repeat 1	0.182011
				STD-1/1125	32.38	25.56	25.47	26.71	27.99	28.87			Repeat 2	27.09	25.67	29.5	24.36	24.92	24.67			Repeat 2	0.0245906	0.00197716	0.114135	0.233365	0.641157		STD-1/1125	31.67	26.96			Repeat 2	23.87	21.69			Repeat 2	0.189408
													Repeat 3	27.02	25.66	29.49	24.4	24.96	24.59			Repeat 3	0.0247654	0.00199019	0.111078	0.226938	0.679406							Repeat 3	23.85	21.67			Repeat 3	0.19194
												2-d-old pifq 2nd biological	Repeat 1	27.26	19.83	22.46	21.25	22.29	23.33		2-d-old pifq 2nd biological	Repeat 1	1.54233	0.202521	0.945372	1.46871	1.69839						2-d-old pifq 2nd biological	Repeat 1	23.51	19.61		2-d-old pifq 2nd biological	Repeat 1	0.600436
													Repeat 2	27.07	19.75	22.5	21	22.41	-			Repeat 2	1.63222	0.197268	1.12018	1.35069	-							Repeat 2	23.5	19.47			Repeat 2	0.658925
													Repeat 3	27.02	19.74	22.38	20.93	22.36	23.32			Repeat 3	1.64382	0.213451	1.17468	1.39867	1.71073							Repeat 3	23.47	19.41			Repeat 3	0.685705
												2-d-old Col-0 3rd biological	Repeat 1	27.25	25.51	31.1	24.65	24.35	24.87		2-d-old Col-0 3rd biological	Repeat 1	0.0281559	0.00070644	0.095839	0.355175	0.567085						2-d-old Col-0 3rd biological	Repeat 1	26.36	23.78		2-d-old Col-0 3rd biological	Repeat 1	0.224332
													Repeat 2	27.1	25.51	30.96	24.62	24.31	24.89			Repeat 2	0.0281559	0.000774506	0.0978103	0.365233	0.55893							Repeat 2	26.27	23.78			Repeat 2	0.224332
													Repeat 3	27.08	25.65	30.85	24.69	24.35	24.85			Repeat 3	0.0254987	0.000832556	0.0932723	0.355175	0.57536							Repeat 3	26.33	23.58			Repeat 3	0.25619
												2-d-old pifq 3rd biological	Repeat 1	26.16	19.16	21.04	20.29	22.38	22.5		2-d-old pifq 3rd biological	Repeat 1	1.2632	0.262381	0.9243	0.702931	1.57903						2-d-old pifq 3rd biological	Repeat 1	25.83	22.26		2-d-old pifq 3rd biological	Repeat 1	0.439221
													Repeat 2	26	19.2	21.07	20.23	22.26	22.46			Repeat 2	1.22792	0.25726	0.962714	0.764352	1.62545							Repeat 2	25.84	22.22			Repeat 2	0.451042
													Repeat 3	26.1	19.15	21.04	20.13	22.15	22.49			Repeat 3	1.27218	0.262381	1.03032	0.825359	1.59051							Repeat 3	25.69	22.17			Repeat 3	0.466267
						Raw Ct values																	Normalized LHCB1.1, LHCB1.4, LHCA1, PsaN, AtpD, GAPA-2 transcript levels relative to PP2A
				Standard Curve	PP2A	LHCB1.1	LHCB1.4	LHCA1	PsaN	AtpD	GAPA-2				PP2A	LHCB1.1	LHCB1.4	LHCA1	PsaN	AtpD	GAPA-2				LHCB1.1	LHCB1.4	LHCA1	PsaN	AtpD	GAPA-2
				STD-1/9	24.41	20.58	21.37	21.43	17.52	19.92	19.57		4-d-old Col-0 1st biological	Repeat 1	23.25	25.54	23.78	22.43	21.9	22.95	23.08		4-d-old Col-0 1st biological	Repeat 1	0.000724288	0.0043557	0.0114116	0.0283996	0.0516161	0.0504562
				STD-1/9	24.33	20.6	21.26	21.49	17.44	19.88	19.5			Repeat 2	23.19	25.39	23.72	22.21	21.94	22.99	23.04			Repeat 2	0.000799777	0.004521	0.012979	0.0276571	0.0501382	0.0518142
				STD-1/45	26.59	22.86	23.8	23.93	19.95	21.78	22.13			Repeat 3	23.22	25.11	23.65	22.14	21.92	22.79	23.02			Repeat 3	0.000962373	0.0047218	0.0135216	0.0280259	0.0579766	0.0525068
				STD-1/45	26.74	22.5	23.68	23.99	19.89	21.71	22.02		4-d-old pifq 1st biological	Repeat 1	24.01	16.67	16.63	18.35	18.72	20.41	20.79		4-d-old pifq 1st biological	Repeat 1	0.40544	0.587025	0.197631	0.371436	0.519783	0.36738
				STD-1/225	29.35	25.29	26.41	26.92	22.42	24.23	24.21			Repeat 2	23.95	16.69	16.64	18.1	18.75	20.39	20.67			Repeat 2	0.400116	0.583392	0.228757	0.364128	0.527388	0.397849
				STD-1/225	28.98	25.21	26.36	27.06	22.34	24.13	24.23			Repeat 3	23.91	16.51	16.52	18.01	18.76	20.23	20.63			Repeat 3	0.450666	0.628512	0.241125	0.361725	0.592376	0.408556
				STD-1/1125	32.4	27.66	29.18	29.62	24.8	26.31	26.84		4-d-old Col-0 2nd biological	Repeat 1	22.77	26.5	28.6	23.21	21.57	21.72	22.47		4-d-old Col-0 2nd biological	Repeat 1	0.000288466	0.000164164	0.00543146	0.0265452	0.0947337	0.0568281
				STD-1/1125	31.67	28.04	28.97	29.62	24.72	26.64	26.96			Repeat 2	22.78	26.49	28.93	23.33	21.52	21.69	22.41			Repeat 2	0.000290379	0.000133754	0.00506322	0.027439	0.0968205	0.0591377
														Repeat 3	22.75	26.32	28.93	22.93	21.48	21.67	22.31			Repeat 3	0.000324911	0.000133754	0.00639821	0.0281757	0.0982371	0.0631975
													4-d-old pifq 2nd biological	Repeat 1	23.13	15.59	15.23	17.36	17.73	19.1	19.65		4-d-old pifq 2nd biological	Repeat 1	0.486245	0.822293	0.20716	0.420303	0.790559	0.459993
														Repeat 2	23.09	15.37	15.21	17.38	17.76	19.08	19.64			Repeat 2	0.56235	0.832566	0.20475	0.412034	0.802127	0.463058
														Repeat 3	23.12	15.22	15.18	17.27	17.77	19.07	19.63			Repeat 3	0.620961	0.848217	0.21836	0.409314	0.807973	0.466143
													4-d-old Col-0 3rd biological	Repeat 1	22.98	26.8	29.07	22.59	21.72	22.17	22.6		4-d-old Col-0 3rd biological	Repeat 1	0.000261656	0.000135616	0.00863368	0.0265822	0.0755643	0.0576538
														Repeat 2	22.91	26.94	28.85	22.79	21.78	22.15	22.57			Repeat 2	0.00023853	0.000155463	0.00768033	0.0255466	0.0766699	0.0588137
														Repeat 3	22.89	26.66	28.99	22.67	21.64	22.09	22.47			Repeat 3	0.000287023	0.000142522	0.0082389	0.0280287	0.0800848	0.0628512
													4-d-old pifq 3rd biological	Repeat 1	23.24	15.26	15.42	16.58	17.88	18.99	19.61		4-d-old pifq 3rd biological	Repeat 1	0.640062	0.773464	0.346041	0.402769	0.906297	0.499949
														Repeat 2	23.19	15.19	15.38	16.98	17.89	18.98	19.51			Repeat 2	0.670372	0.792911	0.273839	0.40011	0.912904	0.534271
														Repeat 3	23.18	15.04	15.36	17.21	17.9	18.97	19.47			Repeat 3	0.740242	0.802818	0.239363	0.397469	0.919558	0.54865
				Statistical analysis by Student's t-test
				LHCB1.1/PP2A	2-d-old Col-0 vs 2-d-old pifq	4-d-old Col-0 vs 4-d-old pifq
				Fold change	14.8256	1652.53
				P value	0.00372678	0.0185981
				LHCB1.4/PP2A	2-d-old Col-0 vs 2-d-old pifq	4-d-old Col-0 vs 4-d-old pifq
				Fold change	21.8938	3798.28
				P value	0.00178512	0.0102408
				LHCA1/PP2A	2-d-old Col-0 vs 2-d-old pifq	4-d-old Col-0 vs 4-d-old pifq
				Fold change	6.65292	29.9707
				P value	0.00837529	0.0198973
				PsaN/PP2A	2-d-old Col-0 vs 2-d-old pifq	4-d-old Col-0 vs 4-d-old pifq
				Fold change	3.61479	14.3792
				P value	0.0238105	0.00151227
				AtpD/PP2A	2-d-old Col-0 vs 2-d-old pifq	4-d-old Col-0 vs 4-d-old pifq
				Fold change	2.73712	10.1124
				P value	0.0149396	0.0284463
				GAPA-2/PP2A	2-d-old Col-0 vs 2-d-old pifq	4-d-old Col-0 vs 4-d-old pifq
				Fold change	2.79194	8.05488
				P value	0.00367766	0.00353938

## Sheet: Fig 4
Source Data Figure 4
Fig. 4a - uncropped images of immunoblots
											Relative PEP level (PEP level/average of PEP level)
											Repeat 1	Col-0 (R)	Col-0	pifq	LHCB1.1ox	LHCB2.1ox	Average of PEP level
											SDS-PAGE	118.477	107.748	104.73	99.6094	106.244
											BN-PAGE	141.484	0.355919	102.669	0	3.23169
											PEP level	1.19419	0.00330326	0.980318	0	0.0304176	0.441646
											Relative PEP level (PEP level/average of PEP level)	2.70395	0.00747944	2.21969	0	0.0688734
Fig. 4b - qRT-PCR analysis						Raw Ct values											Normalized psbA, psbB, rbcL transcript levels relative to PP2A
				Standard Curve	PP2A	psbA	psbB	rbcL				PP2A	psbA	psbB	rbcL				psbA	psbB	rbcL
				STD-1/9	22.82	9.45	13.18	8.66		Col-0 (R)	Repeat 1	23.53	10.15	13.44	10.69		Col-0 (R)	Repeat 1	0.84897	1.35221	0.546494
				STD-1/9	22.67	9.4	13.14	8.47			Repeat 2	23.54	10.19	13.45	10.59			Repeat 2	0.82464	1.34242	0.58503
				STD-1/45	25.03	11.18	15.4	10.65			Repeat 3	23.53	10.21	13.51	10.38			Repeat 3	0.812737	1.28519	0.675028
				STD-1/45	25.43	11.16	15.37	10.4		Col-0	Repeat 1	23.17	13.55	15.84	12.68		Col-0	Repeat 1	0.0561907	0.185513	0.100288
				STD-1/225	27.44	13.66	17.57	13.47			Repeat 2	23.09	13.5	15.78	12.61			Repeat 2	0.0582707	0.193774	0.105187
				STD-1/225	27.79	13.6	17.6	13.15			Repeat 3	23.25	13.54	15.79	12.39			Repeat 3	0.0566007	0.192372	0.122198
				STD-1/1125	29.92	16.03	19.71	15.52		pifq	Repeat 1	24.24	11.91	14.4	11.28		pifq	Repeat 1	0.392754	1.11989	0.50601
				STD-1/1125	30.04	15.94	19.92	15.5			Repeat 2	24.24	11.97	14.35	11.25			Repeat 2	0.375992	1.1613	0.51646
											Repeat 3	24.41	11.99	14.32	11.21			Repeat 3	0.370565	1.18687	0.53073
										LHCB1.1ox	Repeat 1	23.4	13	15.63	12.81		LHCB1.1ox	Repeat 1	0.102434	0.264082	0.108205
											Repeat 2	23.47	13.33	15.78	12.16			Repeat 2	0.0805863	0.23683	0.1685
											Repeat 3	23.54	13.25	15.79	12.72			Repeat 3	0.0854118	0.235117	0.115049
										LHCB2.1ox	Repeat 1	23.13	13.68	15.88	12.81		LHCB2.1ox	Repeat 1	0.0465874	0.164212	0.096898
											Repeat 2	22.74	13.61	15.86	12.76			Repeat 2	0.0490194	0.166614	0.100256
											Repeat 3	23.27	13.7	15.86	12.86			Repeat 3	0.045915	0.166614	0.0936524
						Raw Ct values											Normalized psbA, psbB, rbcL transcript levels relative to PP2A
				Standard Curve	PP2A	psbA	psbB	rbcL				PP2A	psbA	psbB	rbcL				psbA	psbB	rbcL
				STD-1/9	22.82	9.45	13.18	9.34		Col-0 (R)	Repeat 1	23.08	9.33	13.27	10.26		Col-0 (R)	Repeat 1	1.14583	1.14143	0.657454
				STD-1/9	22.67	9.4	13.14	9.34			Repeat 2	23.08	9.33	13.22	10.22			Repeat 2	1.14583	1.18363	0.676063
				STD-1/45	25.03	11.18	15.4	11.7			Repeat 3	23.11	9.33	13.17	10.23			Repeat 3	1.14583	1.2274	0.671362
				STD-1/45	25.43	11.16	15.37	11.66		Col-0	Repeat 1	23.91	12.41	15.8	12.18		Col-0	Repeat 1	0.214484	0.318285	0.301453
				STD-1/225	27.44	13.66	17.57	13.95			Repeat 2	23.97	12.45	15.74	12.15			Repeat 2	0.208337	0.332458	0.30783
				STD-1/225	27.79	13.6	17.6	14.02			Repeat 3	23.92	12.33	15.7	12.15			Repeat 3	0.227327	0.342255	0.30783
				STD-1/1125	29.92	16.03	19.71	16.27		pifq	Repeat 1	23.56	10.41	12.99	9.52		pifq	Repeat 1	0.589238	1.57192	1.23823
				STD-1/1125	30.04	15.94	19.92	16.25			Repeat 2	23.07	10.38	12.99	9.48			Repeat 2	0.602229	1.57192	1.27328
											Repeat 3	23.22	10.33	12.97	9.48			Repeat 3	0.624521	1.59492	1.27328
										LHCB1.1ox	Repeat 1	23.2	12.53	15.99	12.57		LHCB1.1ox	Repeat 1	0.121789	0.17179	0.142276
											Repeat 2	23.24	12.42	16.04	12.51			Repeat 2	0.131928	0.165665	0.148359
											Repeat 3	23.21	12.51	16.04	12.53			Repeat 3	0.123573	0.165665	0.146303
										LHCB2.1ox	Repeat 1	21.26	11.97	13.87	9.53		LHCB2.1ox	Repeat 1	0.0501745	0.219592	0.325433
											Repeat 2	21.28	11.99	13.88	9.54			Repeat 2	0.0494503	0.218003	0.32317
											Repeat 3	21.3	11.97	13.91	9.52			Repeat 3	0.0501745	0.213305	0.327712
						Raw Ct values											Normalized psbA, psbB, rbcL transcript levels relative to PP2A
				Standard Curve	PP2A	psbA	psbB	rbcL				PP2A	psbA	psbB	rbcL				psbA	psbB	rbcL
				STD-1/9	22.82	9.45	13.18	9.34		Col-0 (R)	Repeat 1	23.01	9.42	13.11	10.17		Col-0 (R)	Repeat 1	0.985922	1.1738	0.640954
				STD-1/9	22.67	9.4	13.14	9.34			Repeat 2	22.92	9.42	13.1	10.12			Repeat 2	0.985922	1.18235	0.663711
				STD-1/45	25.03	11.18	15.4	11.7			Repeat 3	22.96	9.39	13.01	10.12			Repeat 3	1.00766	1.2622	0.663711
				STD-1/45	25.43	11.16	15.37	11.66		Col-0	Repeat 1	22.88	12.05	14.43	11.57		Col-0	Repeat 1	0.14312	0.442072	0.236988
				STD-1/225	27.44	13.66	17.57	13.95			Repeat 2	23	12.04	14.48	11.54			Repeat 2	0.144164	0.42631	0.242001
				STD-1/225	27.79	13.6	17.6	14.02			Repeat 3	22.93	12.04	14.46	11.57			Repeat 3	0.144164	0.432546	0.236988
				STD-1/1125	29.92	16.03	19.71	16.27		pifq	Repeat 1	23.62	10.68	13.33	10.02		pifq	Repeat 1	0.594184	1.5069	1.07189
				STD-1/1125	30.04	15.94	19.92	16.25			Repeat 2	23.6	10.66	13.26	10			Repeat 2	0.602886	1.58547	1.08695
											Repeat 3	23.51	10.65	13.33	10			Repeat 3	0.607285	1.5069	1.08695
										LHCB1.1ox	Repeat 1	23.61	12.35	15.23	12.06		LHCB1.1ox	Repeat 1	0.191554	0.411641	0.280246
											Repeat 2	23.73	12.35	15.25	12.1			Repeat 2	0.191554	0.405706	0.272532
											Repeat 3	23.76	12.35	15.26	12.06			Repeat 3	0.191554	0.402771	0.280246
										LHCB2.1ox	Repeat 1	22.51	11.95	14.3	10.62		LHCB2.1ox	Repeat 1	0.116832	0.36879	0.349066
											Repeat 2	22.52	11.95	14.3	10.6			Repeat 2	0.116832	0.36879	0.353972
											Repeat 3	22.54	11.93	14.28	10.62			Repeat 3	0.118543	0.374185	0.349066
				Ordinary one-way ANOVA, Tukey's HSD - psbA
				Tukey's multiple comparisons test	Mean Diff.	95.00% CI of diff.	Significant	Summary	Adjusted P Value
				Col-0(R) vs Col-0	0.8514	0.5745 to 1.128	Yes	****	<0.0001
				Col-0(R) vs pifq	0.4617	0.1848 to 0.7385	Yes	**	0.0019
				Col-0(R) vs LHCB1.1ox	0.8549	0.5781 to 1.132	Yes	****	<0.0001
				Col-0(R) vs LHCB2.1ox	0.919	0.6422 to 1.196	Yes	****	<0.0001
				Col-0 vs pifq	-0.3897	-0.6665 to -0.1128	Yes	**	0.0065
				Col-0 vs LHCB1.1ox	0.003586	-0.2733 to 0.2804	No	ns	>0.9999
				Col-0 vs LHCB2.1ox	0.06768	-0.2092 to 0.3445	No	ns	0.9233
				pifq vs LHCB1.1ox	0.3933	0.1164 to 0.6701	Yes	**	0.0061
				pifq vs LHCB2.1ox	0.4573	0.1805 to 0.7342	Yes	**	0.0021
				LHCB1.1ox vs LHCB2.1ox	0.0641	-0.2127 to 0.3409	No	ns	0.9359
				Ordinary one-way ANOVA, Tukey's HSD - psbB
				Tukey's multiple comparisons test	Mean Diff.	95.00% CI of diff.	Significant	Summary	Adjusted P Value
				Col-0(R) vs. Col-0	0.9206	0.5387 to 1.302	Yes	****	<0.0001
				Col-0(R) vs. pifq	-0.1839	-0.5658 to 0.1979	No	ns	0.5369
				Col-0(R) vs. LHCB1.1ox	0.9657	0.5839 to 1.348	Yes	****	<0.0001
				Col-0(R) vs. LHCB2.1ox	0.9878	0.6060 to 1.370	Yes	****	<0.0001
				Col-0 vs. pifq	-1.105	-1.486 to -0.7227	Yes	****	<0.0001
				Col-0 vs. LHCB1.1ox	0.04515	-0.3367 to 0.4270	No	ns	0.9943
				Col-0 vs. LHCB2.1ox	0.06728	-0.3146 to 0.4491	No	ns	0.9751
				pifq vs. LHCB1.1ox	1.15	0.7678 to 1.531	Yes	****	<0.0001
				pifq vs. LHCB2.1ox	1.172	0.7899 to 1.554	Yes	****	<0.0001
				LHCB1.1ox vs. LHCB2.1ox	0.02213	-0.3597 to 0.4040	No	ns	0.9996
				Ordinary one-way ANOVA, Tukey's HSD - rbcL
				Tukey's multiple comparisons test	Mean Diff.	95.00% CI of diff.	Significant	Summary	Adjusted P Value
				Col-0(R) vs. Col-0	0.4243	-0.09666 to 0.9453	No	ns	0.1274
				Col-0(R) vs. pifq	-0.3116	-0.8326 to 0.2094	No	ns	0.3454
				Col-0(R) vs. LHCB1.1ox	0.4576	-0.06344 to 0.9786	No	ns	0.0928
				Col-0(R) vs. LHCB2.1ox	0.3845	-0.1365 to 0.9055	No	ns	0.1845
				Col-0 vs. pifq	-0.7359	-1.257 to -0.2149	Yes	**	0.0063
				Col-0 vs. LHCB1.1ox	0.03323	-0.4878 to 0.5542	No	ns	0.9995
				Col-0 vs. LHCB2.1ox	-0.03983	-0.5608 to 0.4812	No	ns	0.999
				pifq vs. LHCB1.1ox	0.7691	0.2481 to 1.290	Yes	**	0.0047
				pifq vs. LHCB2.1ox	0.6961	0.1751 to 1.217	Yes	**	0.0092
				LHCB1.1ox vs. LHCB2.1ox	-0.07306	-0.5941 to 0.4479	No	ns	0.9892

## Sheet: Fig 5
Source Data Figure 5
Fig. 5a - uncropped images of immunoblots															Ordinary one-way ANOVA, Tukey's HSD - Relative PEP level
															Tukey's multiple comparisons test	Mean Diff.	95.00% CI of diff.	Below threshold?	Summary	Adjusted P Value
															Col-0 vs. pif1	-0.7732	-2.374 to 0.8280	No	ns	0.6646
															Col-0 vs. pif3	-0.08845	-1.690 to 1.513	No	ns	>0.9999
															Col-0 vs. pif4	0.1143	-1.487 to 1.716	No	ns	>0.9999
															Col-0 vs. pif5	0.07467	-1.527 to 1.676	No	ns	>0.9999
															Col-0 vs. pifq	-3.344	-4.946 to -1.743	Yes	***	0.0002
															Col-0 vs. pif345	-0.3963	-1.997 to 1.205	No	ns	0.9871
															Col-0 vs. pif145	-1.1	-2.701 to 0.5016	No	ns	0.2794
															Col-0 vs. pif135	-2.09	-3.691 to -0.4884	Yes	**	0.0091
															Col-0 vs. pif134	-0.8655	-2.467 to 0.7358	No	ns	0.5411
															pif1 vs. pif3	0.6848	-0.9165 to 2.286	No	ns	0.7788
															pif1 vs. pif4	0.8876	-0.7137 to 2.489	No	ns	0.5123
															pif1 vs. pif5	0.8479	-0.7533 to 2.449	No	ns	0.5643
															pif1 vs. pifq	-2.571	-4.172 to -0.9698	Yes	**	0.0019
															pif1 vs. pif345	0.377	-1.224 to 1.978	No	ns	0.9907
															pif1 vs. pif145	-0.3265	-1.928 to 1.275	No	ns	0.9966
															pif1 vs. pif135	-1.316	-2.918 to 0.2848	No	ns	0.1362
															pif1 vs. pif134	-0.09225	-1.693 to 1.509	No	ns	>0.9999
															pif3 vs. pif4	0.2028	-1.398 to 1.804	No	ns	>0.9999
															pif3 vs. pif5	0.1631	-1.438 to 1.764	No	ns	>0.9999
															pif3 vs. pifq	-3.256	-4.857 to -1.655	Yes	***	0.0003
															pif3 vs. pif345	-0.3078	-1.909 to 1.293	No	ns	0.9978
															pif3 vs. pif145	-1.011	-2.612 to 0.5900	No	ns	0.3655
	Relative PEP level (PEP level/average of PEP level)														pif3 vs. pif135	-2.001	-3.602 to -0.4000	Yes	*	0.0123
	Repeat 1	Col-0	pif1	pif3	pif4	pif5	pifq	pif345	pif145	pif135	pif134	Average of PEP level			pif3 vs. pif134	-0.777	-2.378 to 0.8242	No	ns	0.6595
	SDS-PAGE	192.572	175.689	147.41	161.641	128.674	185.685	166.622	169.315	182.328	198.831				pif4 vs. pif5	-0.03966	-1.641 to 1.562	No	ns	>0.9999
	BN-PAGE	10.2347	39.8732	9.23258	3.35762	6.15661	195.845	35.6972	111.448	139.525	91.2568				pif4 vs. pifq	-3.459	-5.060 to -1.857	Yes	***	0.0002
	PEP level	0.0531473	0.226953	0.0626318	0.0207721	0.0478465	1.05472	0.214241	0.65823	0.765242	0.458966	0.356275			pif4 vs. pif345	-0.5106	-2.112 to 1.091	No	ns	0.9422
	Relative PEP level (PEP level/average of PEP level)	0.149175	0.637018	0.175796	0.0583036	0.134297	2.96041	0.601335	1.84754	2.1479	1.28824				pif4 vs. pif145	-1.214	-2.815 to 0.3872	No	ns	0.1929
															pif4 vs. pif135	-2.204	-3.805 to -0.6028	Yes	**	0.0062
	Repeat 2	Col-0	pif1	pif3	pif4	pif5	pifq	pif345	pif145	pif135	pif134	Average of PEP level			pif4 vs. pif134	-0.9798	-2.581 to 0.6214	No	ns	0.4001
	SDS-PAGE	167.043	148.473	126.157	141.051	135.373	140.237	134.425	146.306	133.401	142.974				pif5 vs. pifq	-3.419	-5.020 to -1.818	Yes	***	0.0002
	BN-PAGE	4.69298	32.2613	6.93247	0.489447	0.550032	101.118	11.9529	17.211	55.7364	19.141				pif5 vs. pif345	-0.4709	-2.072 to 1.130	No	ns	0.963
	PEP level	0.0280944	0.217288	0.0549513	0.00347	0.00406308	0.721053	0.0889187	0.117637	0.417811	0.133877	0.178716			pif5 vs. pif145	-1.174	-2.776 to 0.4269	No	ns	0.2199
	Relative PEP level	0.157201	1.21582	0.307478	0.0194162	0.0227348	4.03462	0.497541	0.658231	2.33784	0.749106				pif5 vs. pif135	-2.164	-3.766 to -0.5631	Yes	**	0.0071
															pif5 vs. pif134	-0.9402	-2.541 to 0.6611	No	ns	0.4466
															pifq vs. pif345	2.948	1.347 to 4.549	Yes	***	0.0006
															pifq vs. pif145	2.245	0.6434 to 3.846	Yes	**	0.0055
															pifq vs. pif135	1.255	-0.3466 to 2.856	No	ns	0.1683
															pifq vs. pif134	2.479	0.8776 to 4.080	Yes	**	0.0026
															pif345 vs. pif145	-0.7034	-2.305 to 0.8978	No	ns	0.7558
															pif345 vs. pif135	-1.693	-3.295 to -0.09219	Yes	*	0.0361
															pif345 vs. pif134	-0.4692	-2.070 to 1.132	No	ns	0.9638
															pif145 vs. pif135	-0.99	-2.591 to 0.6113	No	ns	0.3887
															pif145 vs. pif134	0.2342	-1.367 to 1.835	No	ns	0.9997
															pif135 vs. pif134	1.224	-0.3770 to 2.825	No	ns	0.1864
Fig. 5b - qRT-PCR analysis						Raw Ct values											Normalized psbA, psbB, rbcL transcript levels relative to PP2A
				Standard Curve	PP2A	psbA	psbB	rbcL				PP2A	psbA	psbB	rbcL				psbA	psbB	rbcL
				STD-1/9	23.93	10.28	13.83	9.34		Col-0	Repeat 1	24.13	12.45	15.19	12.22		Col-0	Repeat 1	0.21571	0.397901	0.145229
				STD-1/9	23.9	10.06	13.82	9.34			Repeat 2	24.09	12.38	15.2	12.22			Repeat 2	0.22648	0.395167	0.145229
				STD-1/45	26.52	12.5	15.87	11.7			Repeat 3	24	12.42	15.18	12.23			Repeat 3	0.220262	0.400655	0.144219
				STD-1/45	26.67	12.46	15.84	11.66		pif1	Repeat 1	24.43	12.98	15.45	12.32		pif1	Repeat 1	0.176691	0.39396	0.160431
				STD-1/225	28.84	14.68	18.7	13.95			Repeat 2	24.34	12.92	15.42	12.26			Repeat 2	0.184226	0.402195	0.167291
				STD-1/225	28.83	14.65	18.65	14.02			Repeat 3	24.24	12.91	15.36	12.36			Repeat 3	0.185512	0.419185	0.156015
				STD-1/1125	31.34	17.14	20.63	16.27		pif3	Repeat 1	24.33	12.46	15.44	12.21		pif3	Repeat 1	0.247385	0.386751	0.168892
				STD-1/1125	31.62	17.16	20.7	16.25			Repeat 2	24.35	12.43	15.45	12.2			Repeat 2	0.252604	0.384093	0.170074
											Repeat 3	24.21	12.43	15.47	12.18			Repeat 3	0.252604	0.378832	0.172464
										pif4	Repeat 1	24.29	11.54	14.54	11.72		pif4	Repeat 1	0.459587	0.70449	0.232818
											Repeat 2	24.22	11.52	14.63	11.78			Repeat 2	0.466029	0.662098	0.223272
											Repeat 3	24.28	11.51	14.56	11.72			Repeat 3	0.469283	0.694841	0.232818
										pif5	Repeat 1	24.37	11.58	15.01	11.95		pif5	Repeat 1	0.4727	0.538804	0.209713
											Repeat 2	24.37	11.57	15.07	11.98			Repeat 2	0.476001	0.516967	0.205369
											Repeat 3	24.31	11.57	15.02	12.06			Repeat 3	0.476001	0.535101	0.194219
										pifq	Repeat 1	24.05	10.43	12.95	8.4		pifq	Repeat 1	0.8579	1.81803	2.03557
											Repeat 2	24.05	10.28	12.94	8.4			Repeat 2	0.952303	1.83061	2.03557
											Repeat 3	24	10.33	13.06	-			Repeat 3	0.919734	1.68523	0.522096
										pif345	Repeat 1	26.53	13.29	17.09	13.87		pif345	Repeat 1	0.58849	0.525461	0.2248
											Repeat 2	26.41	13.28	17.11	13.9			Repeat 2	0.5926	0.518264	0.220143
											Repeat 3	26.67	13.28	17.14	13.93			Repeat 3	0.5926	0.507653	0.215582
										pif145	Repeat 1	26.17	12.62	16.13	13.08		pif145	Repeat 1	0.710306	0.77131	0.295389
											Repeat 2	26.12	12.63	16.1	13.06			Repeat 2	0.70538	0.787432	0.29954
											Repeat 3	26.02	12.6	16.17	13.15			Repeat 3	0.720263	0.750326	0.281307
										pif135	Repeat 1	24.67	12.77	16.36	13		pif135	Repeat 1	0.252122	0.25933	0.123067
											Repeat 2	24.59	12.72	16.39	13.03			Repeat 2	0.261049	0.254021	0.120517
											Repeat 3	24.72	12.76	16.32	12.99			Repeat 3	0.253882	0.266583	0.123928
										pif134	Repeat 1	25.27	12.72	16.34	13.16		pif134	Repeat 1	0.416922	0.419928	0.175787
											Repeat 2	25.45	12.71	16.35	13.2			Repeat 2	0.419834	0.417042	0.170948
											Repeat 3	25.44	12.7	16.33	13.22			Repeat 3	0.422766	0.422834	0.168579
						Raw Ct values											Normalized psbA, psbB, rbcL transcript levels relative to PP2A
				Standard Curve	PP2A	psbA	psbB	rbcL				PP2A	psbA	psbB	rbcL				psbA	psbB	rbcL
				STD-1/9	23.29	10.35	14.24	10.88		Col-0	Repeat 1	23.79	12.37	15.92	12.85		Col-0	Repeat 1	0.266837	0.301447	0.261219
				STD-1/9	23.26	10.31	14.12	10.84			Repeat 2	23.66	12.36	15.9	12.84			Repeat 2	0.268794	0.30612	0.26317
				STD-1/45	25.81	12.21	15.88	12.65			Repeat 3	23.64	12.37	15.81	12.84			Repeat 3	0.266837	0.328061	0.26317
				STD-1/45	25.83	12.21	15.85	12.6		pif1	Repeat 1	24.87	12.51	15.68	12.77		pif1	Repeat 1	0.531498	0.799973	0.611713
				STD-1/225	28.23	14.71	18.31	15.1			Repeat 2	25.01	12.5	15.65	12.73			Repeat 2	0.535397	0.818646	0.630189
				STD-1/225	28.09	14.72	18.31	15.05			Repeat 3	24.8	12.5	15.61	12.76			Repeat 3	0.535397	0.844224	0.61628
				STD-1/1125	30.56	16.83	20.35	17.23		pif3	Repeat 1	24.4	12.45	15.64	12.6		pif3	Repeat 1	0.377709	0.561108	0.47215
				STD-1/1125	30.64	16.84	20.33	17.28			Repeat 2	24.24	12.46	15.64	12.61			Repeat 2	0.374958	0.561108	0.468651
											Repeat 3	24.29	12.36	15.63	12.63			Repeat 3	0.40339	0.56544	0.46173
										pif4	Repeat 1	24.13	11.9	15.22	12.14		pif4	Repeat 1	0.471845	0.647738	0.555587
											Repeat 2	24.07	11.9	15.19	12.13			Repeat 2	0.471845	0.662858	0.559735
											Repeat 3	23.92	11.86	15.15	12.11			Repeat 3	0.485843	0.683569	0.568125
										pif5	Repeat 1	24.07	11.79	15.54	12.62		pif5	Repeat 1	0.523608	0.51856	0.398077
											Repeat 2	24.1	11.8	15.51	12.61			Repeat 2	0.519795	0.530664	0.401049
											Repeat 3	24.05	11.77	15.49	12.57			Repeat 3	0.531319	0.53889	0.413162
										pifq	Repeat 1	23.92	10.85	13.99	11.45		pifq	Repeat 1	0.909448	1.49261	0.83053
											Repeat 2	23.88	10.86	13.92	11.41			Repeat 2	0.902825	1.57517	0.855615
											Repeat 3	23.81	10.89	13.93	11.46			Repeat 3	0.883244	1.56311	0.824374
										pif345	Repeat 1	27.04	15.07	18.86	15.74		pif345	Repeat 1	0.392865	0.332805	0.32238
											Repeat 2	27.38	15.08	18.81	15.75			Repeat 2	0.390004	0.345853	0.31999
											Repeat 3	27.39	15.09	18.78	15.71			Repeat 3	0.387164	0.353927	0.329655
										pif145	Repeat 1	25.59	12.74	16.54	13.56		pif145	Repeat 1	0.650546	0.597844	0.492156
											Repeat 2	25.36	12.69	16.52	13.52			Repeat 2	0.67476	0.607112	0.507021
											Repeat 3	25.41	12.74	16.47	13.52			Repeat 3	0.650546	0.630914	0.507021
										pif135	Repeat 1	24.11	12.33	16.34	12.49		pif135	Repeat 1	0.373609	0.29675	0.464287
											Repeat 2	24.17	12.3	16.07	12.48			Repeat 2	0.381891	0.365241	0.467754
											Repeat 3	24.2	12.31	16	12.52			Repeat 3	0.37911	0.385445	0.454041
										pif134	Repeat 1	24.98	12.76	16.8	13.69		pif134	Repeat 1	0.453116	0.345954	0.315779
											Repeat 2	24.86	12.79	16.77	13.81			Repeat 2	0.443289	0.35403	0.288812
											Repeat 3	24.94	12.8	16.76	13.87			Repeat 3	0.440061	0.356763	0.276204
						Raw Ct values											Normalized psbA, psbB, rbcL transcript levels relative to PP2A
																								Statistical analysis by Student's t-test
				Standard Curve	PP2A	psbA	psbB	rbcL				PP2A	psbA	psbB	rbcL				psbA	psbB	rbcL
				STD-1/9	24.58	11.41	15.1	11.65		Col-0	Repeat 1	25.51	14.03	17.61	13.6		Col-0	Repeat 1	0.298545	0.335966	0.45081			psbA/PP2A	Col-0 vs pif1	Col-0 vs pif3	Col-0 vs pif4	Col-0 vs pif5	pifq vs pif345	pifq vs pif145	pifq vs pif135	pifq vs pif134
				STD-1/9	24.52	11.64	15.26	11.51			Repeat 2	25.32	13.74	17.94	14			Repeat 2	0.367281	0.267104	0.340269			Fold change	1.34	1.25	1.35	1.6	1.82	1.4	2.24	1.9
				STD-1/45	26.46	13.38	17.19	13.74			Repeat 3	25.38	13.87	17.82	13.76			Repeat 3	0.334702	0.290338	0.402833			P value	0.4351	0.2883	0.4159	0.0865	0.0023	0.003	0.0062	0.0007
				STD-1/45	26.76	13.42	17.21	13.48		pif1	Repeat 1	23.81	12.25	15.34	11.87		pif1	Repeat 1	0.398591	0.609116	0.569576
				STD-1/225	28.95	15.73	19.6	16.13			Repeat 2	23.91	12.36	15.43	12.05			Repeat 2	0.368463	0.572179	0.501851			psbB/PP2A	Col-0 vs pif1	Col-0 vs pif3	Col-0 vs pif4	Col-0 vs pif5	pifq vs pif345	pifq vs pif145	pifq vs pif135	pifq vs pif134
				STD-1/225	29.18	15.98	19.59	16.06			Repeat 3	23.94	12.3	15.58	11.85			Repeat 3	0.384603	0.515528	0.577644			Fold change	1.78	1.31	1.76	1.51	3.82	2.37	3.76	3.86
				STD-1/1125	32.05	18.15	22.03	18.36		pif3	Repeat 1	25.63	13.9	17.56	14.4		pif3	Repeat 1	0.388671	0.412688	0.304709			P value	0.1048	0.1977	0.0453	0.0104	0.0003	0.0009	0.0024	0.0004
				STD-1/1125	31.96	18.28	22.17	18.4			Repeat 2	25.6	13.84	17.79	14.6			Repeat 2	0.405696	0.351716	0.264728
											Repeat 3	25.77	13.91	17.72	14.22			Repeat 3	0.385904	0.369252	0.345829			rbcL/PP2A	Col-0 vs pif1	Col-0 vs pif3	Col-0 vs pif4	Col-0 vs pif5	pifq vs pif345	pifq vs pif145	pifq vs pif135	pifq vs pif134
										pif4	Repeat 1	23.9	13.59	16.01	12.75		pif4	Repeat 1	0.190918	0.47707	0.382744			Fold change	2.67	1.5	1.63	1.68	5.41	3.42	3.16	4.43
											Repeat 2	23.91	13.41	16.41	12.67			Repeat 2	0.217121	0.361273	0.404895			P value	0.1923	0.3087	0.2928	0.1771	0.0302	0.0493	0.0761	0.0413
											Repeat 3	25.19	14.53	16.13	12.59			Repeat 3	0.0975342	0.438893	0.428328
										pif5	Repeat 1	25.56	14.18	17.23	13.47		pif5	Repeat 1	0.337969	0.551339	0.622462
											Repeat 2	25.72	14.22	17.92	13.92			Repeat 2	0.328447	0.341296	0.453598
											Repeat 3	26.03	14.5	17.36	13.42			Repeat 3	0.268892	0.503705	0.64474
										pifq	Repeat 1	23.72	11.12	13.6	10.01		pifq	Repeat 1	0.893668	1.84149	1.90051
											Repeat 2	23.73	11.05	13.5	9.82			Repeat 2	0.939503	1.97404	2.1722
											Repeat 3	23.73	11.07	13.63	9.82			Repeat 3	0.926172	1.80349	2.1722
										pif345	Repeat 1	25.32	13.17	16.92	13.48		pif345	Repeat 1	0.501892	0.493535	0.446047
											Repeat 2	25.15	13.04	16.93	13.75			Repeat 2	0.550744	0.490117	0.368905
											Repeat 3	25.3	13.16	16.86	13.6			Repeat 3	0.505491	0.514553	0.409948
										pif145	Repeat 1	24.46	12.18	15.5	11.72		pif145	Repeat 1	0.612073	0.796077	0.924526
											Repeat 2	24.48	12.29	15.67	12.12			Repeat 2	0.565808	0.707355	0.697828
											Repeat 3	24.47	12.34	15.3	11.98			Repeat 3	0.545951	0.914804	0.770031
										pif135	Repeat 1	25.33	12.78	16.09	12.75		pif135	Repeat 1	0.620367	0.822025	0.697205
											Repeat 2	25.08	12.92	16.34	13.12			Repeat 2	0.561313	0.690905	0.537467
											Repeat 3	25.06	12.91	16.13	12.75			Repeat 3	0.565338	0.799485	0.697205
										pif134	Repeat 1	25.31	13.23	16.86	13.71		pif134	Repeat 1	0.543455	0.58157	0.428848
											Repeat 2	25.51	13.23	16.82	13.87			Repeat 2	0.543455	0.597966	0.383209
											Repeat 3	25.52	13.05	16.98	13.83			Repeat 3	0.618043	0.53503	0.394142
Fig. 5c - qRT-PCR analysis						Raw Ct values																	Normalized LHCB1.1, LHCB1.4, LHCA1, PsaN, AtpD, GAPA-2 transcript levels relative to PP2A
				Standard Curve	PP2A	LHCB1.1	LHCB1.4	LHCA1	PsaN	AtpD	GAPA-2				PP2A	LHCB1.1	LHCB1.4	LHCA1	PsaN	AtpD	GAPA-2				LHCB1.1	LHCB1.4	LHCA1	PsaN	AtpD	GAPA-2
				STD-1/9	23.93	20.63	20.8	20.46	18.23	18.99	20.13		Col-0	Repeat 1	24.13	23.77	22.94	20.76	20.89	22.43	22.57		Col-0	Repeat 1	0.00537629	0.00980778	0.0340682	0.141259	0.105726	0.210138
				STD-1/9	23.9	20.56	20.75	20.38	18.1	18.94	20.02			Repeat 2	24.09	23.73	22.93	20.74	20.87	22.41	22.61			Repeat 2	0.00551782	0.00987407	0.0345447	0.143305	0.107187	0.20424
				STD-1/45	26.52	23.07	23.13	22.79	20.28	21.55	23.02			Repeat 3	24	23.72	22.84	20.73	20.83	22.4	22.57			Repeat 3	0.00555378	0.0104913	0.0347854	0.147487	0.107924	0.210138
				STD-1/45	26.67	23.02	23.11	22.76	20.05	21.52	22.82		pif1	Repeat 1	24.43	21.55	21.63	20.7	21.41	22.17	23.04		pif1	Repeat 1	0.0269367	0.0280795	0.0420713	0.11512	0.149683	0.178147
				STD-1/225	28.84	25.51	25.52	25.03	22.65	23.75	24.7			Repeat 2	24.34	21.56	21.63	20.58	21.42	22.22	23.03			Repeat 2	0.0267623	0.0280795	0.0457276	0.114295	0.144637	0.17942
				STD-1/225	28.83	25.46	25.48	25.05	22.48	23.74	24.64			Repeat 3	24.24	21.51	21.51	20.64	21.37	22.18	23.06			Repeat 3	0.0276459	0.0304437	0.0438613	0.118479	0.14866	0.17563
				STD-1/1125	31.34	28.14	27.81	27.33	24.95	25.95	27.03		pif3	Repeat 1	24.33	23.11	21.15	20.47	20.91	22.46	22.82		pif3	Repeat 1	0.00953258	0.0378277	0.0481214	0.160803	0.119611	0.203123
				STD-1/1125	31.62	27.94	28.08	27.45	24.7	26.15	27.03			Repeat 2	24.35	23.03	21.15	20.48	20.86	22.42	22.81			Repeat 2	0.0100411	0.0378277	0.0477884	0.16669	0.122938	0.204574
														Repeat 3	24.21	22.96	21.15	20.45	20.86	22.41	22.79			Repeat 3	0.0105082	0.0378277	0.0487945	0.16669	0.123784	0.207506
													pif4	Repeat 1	24.29	22.29	20.22	19.61	21.2	21.92	22.54		pif4	Repeat 1	0.0159028	0.0693148	0.0856322	0.127832	0.169646	0.242783
														Repeat 2	24.22	22.23	20.24	19.53	21.07	21.95	22.56			Repeat 2	0.0165349	0.0683872	0.0905243	0.140359	0.166191	0.239352
														Repeat 3	24.28	22.21	20.25	19.56	21.16	22	22.5			Repeat 3	0.0167511	0.067928	0.0886579	0.131562	0.160588	0.249793
													pif5	Repeat 1	24.37	20.28	18.39	18.88	21.23	21.2	21.9		pif5	Repeat 1	0.0620664	0.251509	0.150355	0.132305	0.293984	0.404887
														Repeat 2	24.37	20.24	18.44	18.87	21.17	21.46	21.89			Repeat 2	0.0637003	0.243178	0.151403	0.138139	0.245966	0.407778
														Repeat 3	24.31	20.27	18.45	18.85	21.22	21.43	21.83			Repeat 3	0.0624709	0.241545	0.15352	0.13326	0.25108	0.425568
													pifq	Repeat 1	24.05	16.04	15.2	16.73	17.94	19.63	20.01		pifq	Repeat 1	0.794934	1.75846	0.545536	1.14911	0.703472	1.26689
														Repeat 2	24.05	15.99	15.17	16.72	17.87	19.57	19.91			Repeat 2	0.821178	1.79437	0.549338	1.20844	0.733026	1.36033
														Repeat 3	24	15.99	15.2	16.7	17.89	19.58	19.91			Repeat 3	0.821178	1.75846	0.557021	1.19118	0.728015	1.36033
													pif345	Repeat 1	26.53	20.39	18.73	20.14	21.61	22.37	23.35		pif345	Repeat 1	0.236503	0.818635	0.256512	0.412012	0.539287	0.59046
														Repeat 2	26.41	20.48	18.79	20.09	21.58	22.42	23.25			Repeat 2	0.223072	0.786204	0.265576	0.420998	0.521106	0.634012
														Repeat 3	26.67	20.45	18.75	20.09	21.54	22.42	23.25			Repeat 3	0.227462	0.807678	0.265576	0.433284	0.521106	0.634012
													pif145	Repeat 1	26.17	20.23	17.88	19.56	21.34	21.73	22.86		pif145	Repeat 1	0.198688	1.09895	0.290558	0.378818	0.633368	0.633623
														Repeat 2	26.12	20.27	17.88	19.52	21.28	21.81	22.8			Repeat 2	0.193591	1.09895	0.298743	0.395521	0.599551	0.661264
														Repeat 3	26.02	20.21	17.92	19.58	21.28	21.82	22.76			Repeat 3	0.201286	1.06973	0.286551	0.395521	0.595453	0.680359
													pif135	Repeat 1	24.67	19.62	18.36	19.69	20.94	21.85	22.82		pif135	Repeat 1	0.116351	0.313358	0.104599	0.199004	0.229834	0.25686
														Repeat 2	24.59	19.58	18.42	19.67	20.82	21.86	22.72			Repeat 2	0.119414	0.300945	0.106062	0.21694	0.228263	0.275806
														Repeat 3	24.72	19.62	18.43	19.61	20.77	21.9	22.71			Repeat 3	0.116351	0.298924	0.110575	0.224882	0.222085	0.277776
													pif134	Repeat 1	25.27	22.69	20.7	21.17	22.56	23.32	24.19		pif134	Repeat 1	0.0252914	0.103452	0.0597701	0.0991372	0.133926	0.154738
														Repeat 2	25.45	22.56	20.66	21.17	22.56	23.23	24.17			Repeat 2	0.0275201	0.106278	0.0597701	0.0991372	0.142454	0.156957
														Repeat 3	25.44	22.58	20.73	21.2	22.6	23.3	24.16			Repeat 3	0.0271648	0.101382	0.0585378	0.0963261	0.135776	0.158078
						Raw Ct values																	Normalized LHCB1.1, LHCB1.4, LHCA1, PsaN, AtpD, GAPA-2 transcript levels relative to PP2A
				Standard Curve	PP2A	LHCB1.1	LHCB1.4	LHCA1	PsaN	AtpD	GAPA-2				PP2A	LHCB1.1	LHCB1.4	LHCA1	PsaN	AtpD	GAPA-2				LHCB1.1	LHCB1.4	LHCA1	PsaN	AtpD	GAPA-2
				STD-1/9	23.29	18.02	18.14	19.19	18.14	19.64	20.23		Col-0	Repeat 1	23.79	24.16	23.22	22.37	22.16	23.69	23.45		Col-0	Repeat 1	0.000623271	0.00150456	0.00564422	0.0880727	0.0729848	0.134049
				STD-1/9	23.26	17.94	18.03	19.22	18.19	19.55	20.16			Repeat 2	23.66	24.06	23.29	22.15	22.19	23.7	23.48			Repeat 2	0.000670245	0.00143378	0.00656926	0.0863161	0.0724788	0.13131
				STD-1/45	25.81	20.61	20.51	21.51	20.55	21.88	22.43			Repeat 3	23.64	23.85	23.38	21.81	22.09	23.64	23.48			Repeat 3	0.000780731	0.00134764	0.00830579	0.0923119	0.0755687	0.13131
				STD-1/45	25.83	20.18	20.33	21.44	20.48	21.83	22.4		pif1	Repeat 1	24.87	22.76	22.75	22.03	21.25	22.64	23.03		pif1	Repeat 1	0.0038033	0.00458793	0.0157458	0.358056	0.334372	0.394859
				STD-1/225	28.23	22.77	22.89	23.86	23.04	24.15	24.95			Repeat 2	25.01	22.68	22.73	21.99	21.27	22.6	23.03			Repeat 2	0.00403093	0.00465153	0.0161864	0.353279	0.34381	0.394859
				STD-1/225	28.09	22.54	22.71	23.69	23.11	24.18	24.91			Repeat 3	24.8	22.5	22.86	21.86	21.22	22.49	22.99			Repeat 3	0.00459416	0.00425335	0.0177051	0.365343	0.371158	0.405875
				STD-1/1125	30.56	24.73	25.1	26.21	25.34	26.4	27.07		pif3	Repeat 1	24.4	24.27	22.88	21.7	21.41	23.14	22.64		pif3	Repeat 1	0.000863518	0.00285339	0.0134475	0.218723	0.160599	0.351214
				STD-1/1125	30.64	24.49	25.07	26.22	25.26	26.67	27.24			Repeat 2	24.24	24.03	22.94	21.63	21.38	23.03	22.71			Repeat 2	0.00102803	0.00273794	0.0141129	0.223174	0.173375	0.334701
														Repeat 3	24.29	23.69	22.97	21.35	21.34	23.02	22.61			Repeat 3	0.00131613	0.00268198	0.01712	0.229251	0.174585	0.358537
													pif4	Repeat 1	24.13	23.47	22.13	21.02	21.1	22.73	22.41		pif4	Repeat 1	0.00129056	0.00399614	0.0179651	0.225096	0.178526	0.343832
														Repeat 2	24.07	23.32	22.05	20.83	21.08	22.6	22.39			Repeat 2	0.00143917	0.00422238	0.0204812	0.22814	0.195428	0.348595
														Repeat 3	23.92	22.79	21.82	20.53	21.06	22.57	22.33			Repeat 3	0.00211525	0.00494673	0.0251904	0.231225	0.19955	0.363285
													pif5	Repeat 1	24.07	21.73	19.77	20.7	21.26	22.19	21.96		pif5	Repeat 1	0.00467894	0.020772	0.02294	0.207011	0.26618	0.479825
														Repeat 2	24.1	21.38	19.74	20.71	21.2	22.08	21.94			Repeat 2	0.00603385	0.0212054	0.0227823	0.215522	0.287353	0.486473
														Repeat 3	24.05	20.9	19.53	20.66	21.14	21.98	21.87			Repeat 3	0.00855193	0.0245035	0.0235818	0.224384	0.30806	0.510472
													pifq	Repeat 1	23.92	14	13.54	14.52	19.37	20.2	20.52		pifq	Repeat 1	1.12418	1.3225	1.42404	0.643617	0.928815	1.12902
														Repeat 2	23.88	14.06	13.52	14.45	19.34	20.17	20.51			Repeat 2	1.07622	1.34083	1.49449	0.656715	0.948407	1.13681
														Repeat 3	23.81	14.07	13.45	14.44	19.32	20.13	20.46			Repeat 3	1.06843	1.40702	1.50484	0.665596	0.975175	1.1766
													pif345	Repeat 1	27.04	23	21.69	22.63	22.82	24.66	24.76		pif345	Repeat 1	0.0153382	0.0456945	0.0499751	0.598948	0.393688	0.576661
														Repeat 2	27.38	22.69	21.7	22.7	22.76	24.67	24.7			Repeat 2	0.0192132	0.0453811	0.0476191	0.623576	0.390958	0.600961
														Repeat 3	27.39	22.41	21.57	22.73	22.74	24.51	24.63			Repeat 3	0.0235481	0.0496295	0.0466437	0.632008	0.436999	0.630609
													pif145	Repeat 1	25.59	21.35	19.99	20.25	20.46	22.09	22.45		pif145	Repeat 1	0.0153422	0.0444152	0.0778465	0.88135	0.709937	0.852141
														Repeat 2	25.36	21.17	19.66	20.11	20.33	22.02	22.32			Repeat 2	0.0174859	0.0557428	0.08574	0.961755	0.745372	0.931861
														Repeat 3	25.41	20.91	19.72	19.93	20.27	21.96	22.38			Repeat 3	0.0211219	0.0534874	0.0970759	1.0013	0.77715	0.89418
													pif135	Repeat 1	24.11	20.24	19.28	20.55	20.32	21.51	21.68		pif135	Repeat 1	0.014627	0.0308169	0.0269373	0.412075	0.452362	0.615968
														Repeat 2	24.17	20.17	19.28	20.46	20.21	21.44	21.71			Repeat 2	0.0153902	0.0308169	0.0286627	0.443669	0.474941	0.603386
														Repeat 3	24.2	19.83	18.99	20.22	20.19	21.45	21.59			Repeat 3	0.0197032	0.037626	0.0338238	0.449668	0.471647	0.655311
													pif134	Repeat 1	24.98	24.34	22.19	22.88	22.46	23.75	23.81		pif134	Repeat 1	0.00123491	0.00690397	0.00896536	0.162593	0.158074	0.236301
														Repeat 2	24.86	24.17	22.12	22.58	22.41	23.72	23.79			Repeat 2	0.00139727	0.00724479	0.0110268	0.168146	0.161409	0.239575
														Repeat 3	24.94	23.9	21.73	22.22	22.43	23.68	23.72			Repeat 3	0.00170014	0.00947591	0.0141353	0.165902	0.165964	0.251394
						Raw Ct values																	Normalized LHCB1.1, LHCB1.4, LHCA1, PsaN, AtpD, GAPA-2 transcript levels relative to PP2A
				Standard Curve	PP2A	LHCB1.1	LHCB1.4	LHCA1	PsaN	AtpD	GAPA-2				PP2A	LHCB1.1	LHCB1.4	LHCA1	PsaN	AtpD	GAPA-2				LHCB1.1	LHCB1.4	LHCA1	PsaN	AtpD	GAPA-2
				STD-1/9	24.58	21.94	23.13	22.86	19.88	20.79	20.95		Col-0	Repeat 1	25.51	27.59	30.22	25.18	23.94	24.79	25.48		Col-0	Repeat 1	0.00190216	0.000616012	0.014356	0.0989093	0.238442	0.150139
				STD-1/9	24.52	22	23.5	22.85	19.87	20.74	20.9			Repeat 2	25.32	27.81	30.71	25.05	24.27	24.84	25.35			Repeat 2	0.0016437	0.000439673	0.015737	0.0775055	0.230274	0.16429
				STD-1/45	26.46	24.37	25.26	24.91	22.06	23.05	22.79			Repeat 3	25.38	28.1	30.56	25.29	24.05	24.75	25.42			Repeat 3	0.00135587	0.000487488	0.0132826	0.0911875	0.245185	0.156512
				STD-1/45	26.76	24.33	25.28	24.92	22.04	22.93	22.83		pif1	Repeat 1	25.63	19.11	20.18	20.08	23.34	21.15	21.59		pif1	Repeat 1	0.198223	0.231037	0.19727	0.18282	0.918778	0.677119
				STD-1/225	28.95	26.71	27.77	27.2	24.22	25.49	-			Repeat 2	25.6	19.18	-	20.03	23.23	21.08	21.63			Repeat 2	0.189223		0.204364	0.198301	0.964729	0.658612
				STD-1/225	29.18	26.98	27.78	27.24	24.23	25.47	25.4			Repeat 3	25.77	18.97	-	20.08	23.32	21.12	21.6			Repeat 3	0.217528		0.19727	0.185542	0.938197	0.672444
				STD-1/1125	32.05	29.28	30.42	29.47	-	27.73	27.79		pif3	Repeat 1	23.9	24.75	25.65	24.71	22.29	24.55	25.05		pif3	Repeat 1	0.0148675	0.0169738	0.02374	0.156337	0.312028	0.223882
				STD-1/1125	31.96	29.16	30.13	29.89	26.41	27.53	27.82			Repeat 2	23.91	24.85	25.51	24.6	22.14	24.39	25			Repeat 2	0.0139126	0.0186907	0.0256585	0.174662	0.348849	0.231774
														Repeat 3	25.19	24.83	25.51	24.76	22.17	24.44	25.05			Repeat 3	0.0140985	0.0186907	0.022916	0.170833	0.336898	0.223882
													pif4	Repeat 1	25.56	24.54	25.45	23.14	22.94	22.79	23.01		pif4	Repeat 1	0.00672741	0.00766705	0.0283321	0.26096	0.25171	0.217596
														Repeat 2	25.72	23.92	25.46	22.99	23.16	22.72	23			Repeat 2	0.0101529	0.00761446	0.0314996	0.221805	0.264299	0.219109
														Repeat 3	26.03	25.62	25.49	-	22.92	22.72	22.99			Repeat 3	0.00328465	0.00745886		0.264845	0.264299	0.220632
													pif5	Repeat 1	23.72	24.06	26.27	-	18.55	23.81	24.66		pif5	Repeat 1	0.0249656	0.0117664		1.79227	0.478571	0.268573
														Repeat 2	23.73	24.05	27.24	24.34	19.23	23.83	24.64			Repeat 2	0.0251318	0.00603553	0.0327484	1.08437	0.471944	0.272321
														Repeat 3	23.73	24.5	26.21	24.66	18.48	23.81	24.64			Repeat 3	0.018642	0.0122625	0.0261218	1.88742	0.478571	0.272321
													pifq	Repeat 1	23.81	16.16	16.63	17.17	20.32	20.2	20.19		pifq	Repeat 1	1.2672	2.39877	1.39051	0.537213	1.69553	1.69967
														Repeat 2	23.91	16.08	17.13	17.19	20.49	20.17	20.15			Repeat 2	1.33632	1.70036	1.371	0.473794	1.73136	1.74743
														Repeat 3	23.94	15.91	16.67	17.1	20.34	20.14	20.17			Repeat 3	1.49596	2.33363	1.46101	0.529332	1.76796	1.72339
													pif345	Repeat 1	25.32	23.54	23.07	22.61	22.3	23.9	24.08		pif345	Repeat 1	0.0254434	0.0768132	0.0802298	0.302194	0.361739	0.323056
														Repeat 2	25.15	23.5	23.47	22.62	22.7	23.86	24.13			Repeat 2	0.0261281	0.058328	0.079665	0.224862	0.371968	0.312057
														Repeat 3	25.3	23.41	23.13	22.57	22.11	23.9	24.16			Repeat 3	0.0277367	0.0737059	0.0825295	0.347745	0.361739	0.305638
													pif145	Repeat 1	24.46	19.93	18.12	19.3	21.02	21.9	21.73		pif145	Repeat 1	0.167999	1.39304	0.499973	0.467794	0.633615	0.714893
														Repeat 2	24.48	19.28	18.76	19.66	20.92	21.86	21.66			Repeat 2	0.258641	0.896744	0.387691	0.503671	0.651533	0.750418
														Repeat 3	24.47	19.36	18.08	19.19	20.3	21.87	21.84			Repeat 3	0.245264	1.43192	0.540379	0.796377	0.647007	0.662434
													pif135	Repeat 1	25.33	18.12	19.11	-	20.7	22.19	22.23		pif135	Repeat 1	0.869261	1.09669	#VALUE!	0.922105	0.961149	0.938788
														Repeat 2	25.08	18.31	19.57	19.85	20.72	22.16	22.27			Repeat 2	0.766257	0.799085	0.527495	0.908578	0.981464	0.913128
														Repeat 3	25.06	18.13	19.22	19.85	20.75		22.26			Repeat 3	0.86351	1.01673	0.527495	0.888657		0.919476
													pif134	Repeat 1	25.31	20.62	21.08	21.32	21.82	23.38	23.44		pif134	Repeat 1	0.199787	0.341517	0.225592	0.486968	0.63421	0.614103
														Repeat 2	25.51	20.54	21.05	21.4	21.84	23.37	23.42			Repeat 2	0.210684	0.348642	0.213195	0.479824	0.638647	0.622671
														Repeat 3	25.52	20.65	20.98	21.43	21.98	23.31	23.48			Repeat 3	0.195848	0.365849	0.208724	0.432666	0.665929	0.597317
				Statistical analysis by Student's t-test
				LHCB1.1/PP2A	Col-0 vs pif1	Col-0 vs pif3	Col-0 vs pif4	Col-0 vs pif5	pifq vs pif345	pifq vs pif145	pifq vs pif135	pifq vs pif134
				Fold change	29.8306	3.25173	3.16765	11.7932	11.8936	7.43175	3.38023	14.1981
				P value	0.2954	0.232	0.2851	0.1695	0.0046	0.0055	0.0644	0.0042
				LHCB1.4/PP2A	Col-0 vs pif1	Col-0 vs pif3	Col-0 vs pif4	Col-0 vs pif5	pifq vs pif345	pifq vs pif145	pifq vs pif135	pifq vs pif134
				Fold change	22.0321	4.89168	6.7089	23.1312	5.72556	2.21398	4.02915	11.3712
				P value	0.3067	0.2157	0.3399	0.312	0.0126	0.0924	0.0213	0.003
				LHCA1/PP2A	Col-0 vs pif1	Col-0 vs pif3	Col-0 vs pif4	Col-0 vs pif5	pifq vs pif345	pifq vs pif145	pifq vs pif135	pifq vs pif134
				Fold change	4.66368	1.56431	2.49979	3.66355	8.76911	4.01542	5.1666	11.9781
				P value	0.3027	0.4621	0.285	0.3105	0.0292	0.054	0.0512	0.026
				PsaN/PP2A	Col-0 vs pif1	Col-0 vs pif3	Col-0 vs pif4	Col-0 vs pif5	pifq vs pif345	pifq vs pif145	pifq vs pif135	pifq vs pif134
				Fold change	3.06814	1.7923	1.64127	1.86084	2.49581	1.72469	2.13743	4.55213
				P value	0.1309	0.0275	0.1072	0.075	0.0634	0.1867	0.1366	0.032
				AtpD/PP2A	Col-0 vs pif1	Col-0 vs pif3	Col-0 vs pif4	Col-0 vs pif5	pifq vs pif345	pifq vs pif145	pifq vs pif135	pifq vs pif134
				Fold change	3.43536	1.49125	1.47339	2.45404	2.61935	1.70395	2.04519	3.60026
				P value	0.2347	0.4456	0.3151	0.073	0.0861	0.2031	0.1982	0.078
				GAPA-2/PP2A	Col-0 vs pif1	Col-0 vs pif3	Col-0 vs pif4	Col-0 vs pif5	pifq vs pif345	pifq vs pif145	pifq vs pif135	pifq vs pif134
				Fold change	2.50446	1.56769	1.63859	2.36456	2.73479	1.85816	2.30926	4.15702
				P value	0.1581	0.132	0.085	0.0298	0.0107	0.0247	0.0354	0.0084

## Sheet: Fig 6
Source Data Figure 6
Fig. 6a - uncropped images of immunoblots
										Relative PEP level (PEP level/average of PEP level)									Ordinary one-way ANOVA, Tukey's HSD - Relative PEP level
										Repeat 1	Col-0	pifq	PIF3/pifq #1-2	PIF3/pifq #9-5	PIF3mAD/pifq #2-1	PIF3mAD/pifq #4-5	Average of PEP level		Tukey's multiple comparisons test	Mean Diff.	95.00% CI of diff.	Below threshold?	Summary	Adjusted P Value
										SDS-PAGE	55.2365	128.324	99.6728	68.0908	104.025	138.38			Col-0 vs. pifq	-1.556	-2.288 to -0.8243	Yes	***	0.0001
										BN-PAGE	8.80256	123.507	26.5647	18.3816	39.751	98.5462			Col-0 vs. PIF3/pifq #1-2	-0.1145	-0.8464 to 0.6173	No	ns	0.994
										PEP level	0.159361	0.962466	0.266519	0.269958	0.382129	0.712142	0.458762		Col-0 vs. PIF3/pifq #9-5	-0.07319	-0.8050 to 0.6587	No	ns	0.9993
											0.347372	2.09796	0.580952	0.588447	0.832956	1.55231			Col-0 vs. PIF3mTAD/pifq #2-1	-0.5227	-1.255 to 0.2091	No	ns	0.2303
																			Col-0 vs. PIF3mTAD/pifq #4-5	-1.097	-1.829 to -0.3653	Yes	**	0.0031
										Repeat 2	Col-0	pifq	PIF3/pifq #1-2	PIF3/pifq #9-5	PIF3mAD/pifq #2-1	PIF3mAD/pifq #4-5	Average of PEP level		pifq vs. PIF3/pifq #1-2	1.442	0.7097 to 2.173	Yes	***	0.0003
										SDS-PAGE	53.6901	204.256	95.5067	96.0273	217.494	180.852			pifq vs. PIF3/pifq #9-5	1.483	0.7511 to 2.215	Yes	***	0.0002
										BN-PAGE	14.128	143.185	33.3712	27.7754	71.0227	86.6245			pifq vs. PIF3mTAD/pifq #2-1	1.033	0.3016 to 1.765	Yes	**	0.0049
										PEP level	0.263139	0.701007	0.349412	0.289245	0.32655	0.47898	0.401389		pifq vs. PIF3mTAD/pifq #4-5	0.4589	-0.2729 to 1.191	No	ns	0.3454
										Relative PEP level	0.655572	1.74645	0.870509	0.720611	0.813551	1.19331			PIF3/pifq #1-2 vs. PIF3/pifq #9-5	0.04135	-0.6905 to 0.7732	No	ns	>0.9999
																			PIF3/pifq #1-2 vs. PIF3mTAD/pifq #2-1	-0.4082	-1.140 to 0.3237	No	ns	0.4604
										Repeat 3	Col-0	pifq	PIF3/pifq #1-2	PIF3/pifq #9-5	PIF3mAD/pifq #2-1	PIF3mAD/pifq #4-5	Average of PEP level		PIF3/pifq #1-2 vs. PIF3mTAD/pifq #4-5	-0.9826	-1.714 to -0.2508	Yes	**	0.0072
										SDS-PAGE	181.814	169.395	180.362	143.085	167.999	147.692			PIF3/pifq #9-5 vs. PIF3mTAD/pifq #2-1	-0.4495	-1.181 to 0.2823	No	ns	0.3652
										BN-PAGE	17.5196	110.938	11.596	10.0023	63.6782	84.1716			PIF3/pifq #9-5 vs. PIF3mTAD/pifq #4-5	-1.024	-1.756 to -0.2921	Yes	**	0.0053
										PEP level	0.09636	0.654906	0.0642929	0.0699044	0.37904	0.569912	0.305736		PIF3mTAD/pifq #2-1 vs. PIF3mTAD/pifq #4-5	-0.5745	-1.306 to 0.1574	No	ns	0.1613
										Relative PEP level	0.315174	2.14207	0.210289	0.228643	1.23976	1.86407
Fig. 6b - qRT-PCR analysis					Raw Ct values											Normalized psbA, psbB, rbcL transcript levels relative to PP2A
			Standard Curve	PP2A	psbA	psbB	rbcL				PP2A	psbA	psbB	rbcL				psbA	psbB	rbcL
			STD-1/9	22.9777	7.3	12.32	9.01		Col-0	Repeat 1	23.37	13.66	15.76	12.87		Col-0	Repeat 1	0.0152827	0.0680166	0.0498434
			STD-1/9	23.1365	7.23	12.23	8.91			Repeat 2	23.33	13.3	15.78	12.8			Repeat 2	0.0194246	0.0670249	0.0525274
			STD-1/45	25.7713	9.4	13.63	10.31			Repeat 3	23.45	13.4	15.77	12.89			Repeat 3	0.0181728	0.067519	0.0491021
			STD-1/45	26.0195	9.45	13.56	10.8		pifq	Repeat 1	24.23	11.61	14.2	11.54		pifq	Repeat 1	0.103071	0.36815	0.232408
			STD-1/225	27.6777	12	16.17	12.65			Repeat 2	24.2	11.95	14.16	11.57			Repeat 2	0.0821813	0.379126	0.227242
			STD-1/225	27.3672	12.15	16.27	12.75			Repeat 3	24.1	11.61	14.22	11.53			Repeat 3	0.103071	0.362782	0.234156
			STD-1/1125	30.4769	14.41	18.8	15.61		PIF3/pifq #1-2	Repeat 1	23.18	12.96	15.29	12.2		PIF3/pifq #1-2	Repeat 1	0.0209661	0.0826646	0.0708646
			STD-1/1125	30.2224	14.46	18.61	15.2			Repeat 2	23.14	12.92	15.35	12.26			Repeat 2	0.0215322	0.0791012	0.0677493
										Repeat 3	23.17	12.89	15.33	12.17			Repeat 3	0.0219669	0.0802716	0.0724755
									PIF3/pifq #9-5	Repeat 1	23.46	13.04	15.75	12.52		PIF3/pifq #9-5	Repeat 1	0.023747	0.0704435	0.0666094
										Repeat 2	23.43	13.06	15.73	12.8			Repeat 2	0.0234327	0.0714858	0.0540036
										Repeat 3	23.38	13.02	15.85	12.66			Repeat 3	0.0240655	0.0654555	0.0599762
									PIF3mAD/pifq #2-1	Repeat 1	23.43	11.82	13.99	11.83		PIF3mAD/pifq #2-1	Repeat 1	0.0537007	0.257395	0.112068
										Repeat 2	23.33	11.78	14.05	11.94			Repeat 2	0.0551509	0.2463	0.103201
										Repeat 3	23.53	11.8	14	11.8			Repeat 3	0.054421	0.255512	0.114615
									PIF3mAD/pifq #4-5	Repeat 1	24.2	11.98	14.78	12.46		PIF3mAD/pifq #4-5	Repeat 1	0.085829	0.256199	0.124285
										Repeat 2	24.24	11.98	14.73	12.45			Repeat 2	0.085829	0.265781	0.12522
										Repeat 3	24.37	11.93	14.78	12.19			Repeat 3	0.088736	0.256199	0.152152
					Raw Ct values											Normalized psbA, psbB, rbcL transcript levels relative to PP2A
			Standard Curve	PP2A	psbA	psbB	rbcL				PP2A	psbA	psbB	rbcL				psbA	psbB	rbcL
			STD-1/9	22.97	9.6	13.3	9.84		Col-0	Repeat 1	23.4	12.97	15.59	12.19		Col-0	Repeat 1	0.0894261	0.227987	0.2034
			STD-1/9	22.99	9.59	13.08	9.87			Repeat 2	23.41	12.94	15.61	12.18			Repeat 2	0.0915055	0.224699	0.204938
			STD-1/45	25.33	11.23	15.31	11.56			Repeat 3	23.41	12.97	15.61	12.2			Repeat 3	0.0894261	0.224699	0.201873
			STD-1/45	25.23	11.2	15.22	11.53		pifq	Repeat 1	23.16	11.23	13.29	9.85		pifq	Repeat 1	0.284704	1.01694	0.995396
			STD-1/225	27.93	13.66	17.54	13.85			Repeat 2	23.13	11.2	13.31	9.81			Repeat 2	0.291324	1.00228	1.02585
			STD-1/225	27.87	13.67	17.5	13.89			Repeat 3	23.13	11.22	13.25	9.84			Repeat 3	0.286894	1.04692	1.00292
			STD-1/1125	30.35	15.82	19.79	16.2		PIF3/pifq #1-2	Repeat 1	22.46	12.43	14.54	10.7		PIF3/pifq #1-2	Repeat 1	0.0729475	0.263606	0.337117
			STD-1/1125	30.2	15.74	19.86	16.2			Repeat 2	22.45	12.43	14.53	10.69			Repeat 2	0.0729475	0.265527	0.339667
										Repeat 3	22.49	12.43	14.55	10.69			Repeat 3	0.0729475	0.261698	0.339667
									PIF3/pifq #9-5	Repeat 1	22.68	12.22	14.81	10.88		PIF3/pifq #9-5	Repeat 1	0.097279	0.245991	0.334201
										Repeat 2	22.67	12.19	14.82	10.88			Repeat 2	0.0995411	0.244211	0.334201
										Repeat 3	22.63	12.21	14.83	10.97			Repeat 3	0.0980273	0.242444	0.312289
									PIF3mAD/pifq #2-1	Repeat 1	22.74	11.22	13.34	10.05		PIF3mAD/pifq #2-1	Repeat 1	0.233808	0.799215	0.697731
										Repeat 2	22.84	11.23	13.38	9.99			Repeat 2	0.232024	0.776331	0.729998
										Repeat 3	22.91	11.21	13.42	10			Repeat 3	0.235607	0.754102	0.724519
									PIF3mAD/pifq #4-5	Repeat 1	24.33	11.42	13.46	10.57		PIF3mAD/pifq #4-5	Repeat 1	0.484643	1.76982	1.13931
										Repeat 2	24.25	11.42	13.5	10.57			Repeat 2	0.484643	1.71914	1.13931
										Repeat 3	23.96	11.43	13.49	10.56			Repeat 3	0.480943	1.73167	1.14793
					Raw Ct values											Normalized psbA, psbB, rbcL transcript levels relative to PP2A
			Standard Curve	PP2A	psbA	psbB	rbcL				PP2A	psbA	psbB	rbcL				psbA	psbB	rbcL
			STD-1/9	22.97	9.6	13.3	9.84		Col-0	Repeat 1	23.16	12.82	15.01	11.91		Col-0	Repeat 1	0.0864277	0.299315	0.216396
			STD-1/9	22.99	9.59	13.08	9.87			Repeat 2	23.16	12.8	15.07	11.91			Repeat 2	0.0877623	0.286552	0.216396
			STD-1/45	25.33	11.23	15.31	11.56			Repeat 3	23.22	12.81	15.07	11.93			Repeat 3	0.0870925	0.286552	0.213159
			STD-1/45	25.23	11.2	15.22	11.53		pifq	Repeat 1	23.33	11.45	14.16	10.99		pifq	Repeat 1	0.273038	0.613647	0.478617
			STD-1/225	27.93	13.66	17.54	13.85			Repeat 2	23.29	11.45	14.09	10.99			Repeat 2	0.273038	0.645651	0.478617
			STD-1/225	27.87	13.67	17.5	13.89			Repeat 3	23.38	11.43	14.11	11.07			Repeat 3	0.277254	0.63634	0.450619
			STD-1/1125	30.35	15.82	19.79	16.2		PIF3/pifq #1-2	Repeat 1	23.07	12.17	15.52	11.47		PIF3/pifq #1-2	Repeat 1	0.129989	0.188896	0.275544
			STD-1/1125	30.2	15.74	19.86	16.2			Repeat 2	22.99	12.15	15.57	11.47			Repeat 2	0.131997	0.182159	0.275544
										Repeat 3	23.07	12.18	15.5	11.47			Repeat 3	0.128997	0.19166	0.275544
									PIF3/pifq #9-5	Repeat 1	22.87	12.7	15.32	11.31		PIF3/pifq #9-5	Repeat 1	0.0781248	0.197039	0.28041
										Repeat 2	22.84	12.72	15.32	11.34			Repeat 2	0.0769368	0.197039	0.274143
										Repeat 3	22.95	12.75	15.33	11.3			Repeat 3	0.0751884	0.195613	0.282531
									PIF3mAD/pifq #2-1	Repeat 1	22.86	12.15	13.93	10.55		PIF3mAD/pifq #2-1	Repeat 1	0.116792	0.530383	0.487635
										Repeat 2	22.88	12.13	13.96	10.52			Repeat 2	0.118596	0.518952	0.498784
										Repeat 3	22.83	12.11	13.99	10.5			Repeat 3	0.120427	0.507767	0.506357
									PIF3mAD/pifq #4-5	Repeat 1	23.2	11.65	13.71	10.9		PIF3mAD/pifq #4-5	Repeat 1	0.210774	0.765605	0.460878
										Repeat 2	23.23	11.66	13.76	10.92			Repeat 2	0.209165	0.738302	0.453985
										Repeat 3	23.09	11.65	13.76	10.87			Repeat 3	0.210774	0.738302	0.471415
				Statistical analysis by Student's t-test
			psbA/PP2A	pifq vs PIF3/pifq #1-2	pifq vs PIF3/pifq #9-5	pifq vs PIF3mAD/pifq #2-1	pifq vs PIF3mAD/pifq #4-5
			Fold change	3.34624	3.55376	1.67455	0.928598
			P value	0.0247462	0.0216072	0.15935	0.8124
			psbB/PP2A	pifq vs PIF3/pifq #1-2	pifq vs PIF3/pifq #9-5	pifq vs PIF3mAD/pifq #2-1	pifq vs PIF3mAD/pifq #4-5
			Fold change	4.04986	4.379	1.35749	0.862636
			P value	0.0376403	0.0341417	0.407562	0.741828
			rbcL/PP2A	pifq vs PIF3/pifq #1-2	pifq vs PIF3/pifq #9-5	pifq vs PIF3mAD/pifq #2-1	pifq vs PIF3mAD/pifq #4-5
			Fold change	2.70011	2.86084	1.46158	1.1251
			P value	0.0486514	0.0445047	0.272401	0.770059

## Sheet: Fig 7
Source Data Figure 7
Fig. 7a - qRT-PCR analysis					Raw Ct values																	Normalized SIG1, SIG2, SIG3, SIG4, SIG5, SIG6 transcript levels relative to PP2A
			Standard Curve	PP2A	SIG1	SIG2	SIG3	SIG4	SIG5	SIG6				PP2A	SIG1	SIG2	SIG3	SIG4	SIG5	SIG6				SIG1	SIG2	SIG3	SIG4	SIG5	SIG6
			STD-1/9	22.56	23.7	23.16	24.82	24.18	26.67	23.33		4d Col-0	Repeat 1	23.57	25.65	25.29	26.93	26.8	29.36	25.42		4d Col-0	Repeat 1	0.567358	0.451418	0.463356	0.381259	0.312961	0.491208
			STD-1/9	22.25	23.78	23.08	24.76	24.1	26.65	23.32			Repeat 2	23.59	25.73	25.33	26.94	26.8	29.06	25.43			Repeat 2	0.536378	0.438332	0.460024	0.381259	0.381288	0.487557
			STD-1/45	24.71	25.81	25.26	27.01	26.76	28.54	25.6			Repeat 3	23.6	25.59	25.3	26.93	26.84	28.79	25.28			Repeat 3	0.591762	0.44811	0.463356	0.371006	0.455449	0.545283
			STD-1/45	24.67	25.89	25.25	26.77	26.74	28.49	25.59		4d pifq	Repeat 1	22.74	22.62	24.33	25.09	25.16	25.5	23.9		4d pifq	Repeat 1	2.56544	0.493018	0.942301	0.628511	2.14118	0.822961
			STD-1/225	27.37	28.41	27.69	28.86	28.86	30.99	27.83			Repeat 2	22.62	22.49	24.3	25.01	24.97	25.43	23.91			Repeat 2	2.81054	0.504016	0.998296	0.715402	2.24215	0.816845
			STD-1/225	27.28	28.5	27.5	29.72	28.7	31.08	27.81			Repeat 3	22.67	22.39	24.15	25.06	25.02	25.42	23.76			Repeat 3	3.01489	0.562797	0.962921	0.691434	2.25695	0.913556
			STD-1/1125	29.29	29.96	29.71	31.38	31.33	34.86	29.81		4d ein3eil1	Repeat 1	22.12	23.57	23.75	24.92	25.69	26.01	23.86		4d ein3eil1	Repeat 1	0.882943	0.506363	0.7142	0.293628	1.02615	0.568455
			STD-1/1125	29.58	31.07	29.56	31.47	31.34	33.08	29.74			Repeat 2	22.06	23.59	23.62	25.09	25.63	25.96	23.84			Repeat 2	0.870635	0.557163	0.631753	0.305884	1.06049	0.576999
													Repeat 3	22.08	23.58	23.65	25.09	25.7	25.97	23.83			Repeat 3	0.876768	0.545005	0.631753	0.291634	1.05353	0.58132
					Raw Ct values																	Normalized SIG1, SIG2, SIG3, SIG4, SIG5, SIG6 transcript levels relative to PP2A
			Standard Curve	PP2A	SIG1	SIG2	SIG3	SIG4	SIG5	SIG6				PP2A	SIG1	SIG2	SIG3	SIG4	SIG5	SIG6				SIG1	SIG2	SIG3	SIG4	SIG5	SIG6
			STD-1/9	23.02	24.08	23.52	25.43	24.83	26.5	23.69		4d Col-0	Repeat 1	22.91	25.02	24.61	26.53	26.04	28.77	24.41		4d Col-0	Repeat 1	0.424053	0.400735	0.385013	0.335996	0.170152	0.457683
			STD-1/9	22.99	24.06	23.5	25.54	24.8	26.7	23.65			Repeat 2	22.92	25.05	24.6	26.77	25.83	28.44	24.43			Repeat 2	0.416138	0.403485	0.325834	0.381656	0.213547	0.451585
			STD-1/45	26.42	26.49	25.98	27.84	27.08	28.86	25.92			Repeat 3	22.85	25.1	24.57	26.66	25.92	28.23	24.45			Repeat 3	0.403273	0.411848	0.351735	0.361374	0.24676	0.445569
			STD-1/45	26.24	26.46	25.85	27.73	27.19	28.76	25.84		4d pifq	Repeat 1	23.8	22.71	24.24	25.63	25.3	26.02	23.73		4d pifq	Repeat 1	3.02199	0.862028	1.2024	0.879249	1.88693	1.2061
			STD-1/225	28.8	29.62	28.79	30.38	30.13	31.03	28.74			Repeat 2	23.71	22.7	24.25	25.62	25.16	25.86	23.57			Repeat 2	3.04103	0.856154	1.21079	0.957203	2.10663	1.34271
			STD-1/225	28.48	29.22	29.01	30.32	29.55	31.59	28.36			Repeat 3	23.68	22.62	24.12	25.51	25.24	25.91	23.53			Repeat 3	3.19774	0.935752	1.30704	0.911849	2.03536	1.37921
			STD-1/1125	31.06	31.74	30.38	32.28	32.36	33.16	30.98		4d ein3eil1	Repeat 1	22.18	24.16	23.66	25.67	25.46	26.53	24.19		4d ein3eil1	Repeat 1	0.45447	0.479184	0.437215	0.298315	0.496605	0.331238
			STD-1/1125	30.9	31.52	30.34	32.41	33.15	33.96	30.58			Repeat 2	22.16	24.17	23.68	25.65	25.5	26.82	24.15			Repeat 2	0.451624	0.472675	0.443338	0.291162	0.406736	0.340243
													Repeat 3	22.04	24.18	23.66	25.65	25.47	26.43	24.05			Repeat 3	0.448796	0.479184	0.443338	0.296511	0.531995	0.363842
					Raw Ct values																	Normalized SIG1, SIG2, SIG3, SIG4, SIG5, SIG6 transcript levels relative to PP2A
			Standard Curve	PP2A	SIG1	SIG2	SIG3	SIG4	SIG5	SIG6				PP2A	SIG1	SIG2	SIG3	SIG4	SIG5	SIG6				SIG1	SIG2	SIG3	SIG4	SIG5	SIG6
			STD-1/9	21.55	22.89	21.84	23.67	23.47	25.09	22.13		4d Col-0	Repeat 1	22.07	24.35	23.81	25.55	25.06	27.55	24.07		4d Col-0	Repeat 1	0.472695	0.372713	0.377019	0.459603	0.192251	0.334682
			STD-1/9	21.55	22.87	21.88	23.68	23.48	24.97	22.1			Repeat 2	22.06	24.35	23.77	25.42	25.03	27.72	24.08			Repeat 2	0.472695	0.383223	0.411978	0.469939	0.168539	0.33197
			STD-1/45	23.85	24.92	24.17	25.8	25.81	27.01	24.35			Repeat 3	22.02	24.33	23.67	25.33	24.89	27.56	24.06			Repeat 3	0.479494	0.410814	0.438061	0.521333	0.190768	0.337416
			STD-1/45	23.75	24.94	24.25	25.73	25.62	27.02	24.35		4d pifq	Repeat 1	22.94	22.47	23.91	25.06	24.85	25.45	23.23		4d pifq	Repeat 1	2.96421	0.569531	0.862691	0.87969	1.60105	1.08593
			STD-1/225	26.12	27.33	26.46	28.16	28.03	28.37	26.47			Repeat 2	22.65	22.38	23.82	24.93	24.87	25.36	23.16			Repeat 2	3.16096	0.606305	0.942684	0.866744	1.71661	1.14958
			STD-1/225	26.07	27.2	26.47	28.65	27.88	29.43	26.6			Repeat 3	22.68	22.24	23.57	24.91	24.77	25.28	23.1			Repeat 3	3.49328	0.721397	0.955632	0.93344	1.82631	1.20709
			STD-1/1125	28.29	29.5	28.78	31.53	29.62	30.93	27.93		4d ein3eil1	Repeat 1	23.33	25.66	24.79	26.55	25.59	27.38	25.67		4d ein3eil1	Repeat 1	0.447204	0.454612	0.459499	0.748003	0.528683	0.21948
			STD-1/1125	28.52	29.73	28.87	29.79	30.31	31.73	28.03			Repeat 2	23.31	25.56	24.86	26.47	25.47	27.28	25.62			Repeat 2	0.480304	0.433017	0.48527	0.817595	0.571247	0.228594
													Repeat 3	23.26	25.52	24.88	26.61	25.44	27.34	25.52			Repeat 3	0.49422	0.427038	0.441073	0.835982	0.545314	0.247971
					Raw Ct values																	Normalized SIG1, SIG2, SIG3, SIG4, SIG5, SIG6 transcript levels relative to PP2A
			Standard Curve	PP2A	SIG1	SIG2	SIG3	SIG4	SIG5	SIG6				PP2A	SIG1	SIG2	SIG3	SIG4	SIG5	SIG6				SIG1	SIG2	SIG3	SIG4	SIG5	SIG6
			STD-1/9	24.41	24.54	24.68	26.16	25.89	27.15	24.69		2-d-old Col-0 1st biological	Repeat 1	24	24.56	24.93	26.97	26.22	27.84	25.01		2-d-old Col-0 1st biological	Repeat 1	0.83897	0.634369	0.429748	0.577183	0.487929	0.600562
			STD-1/9	24.33	24.45	24.9	25.99	25.68	27.23	24.48			Repeat 2	23.89	24.78	24.59	26.94	26.18	27.89	24.9			Repeat 2	0.728281	0.809996	0.437656	0.594346	0.472612	0.651176
			STD-1/45	26.59	27.4	26.5	28.74	27.79	29.81	26.75			Repeat 3	23.92	24.54	24.65	26.8	25.81	27.76	24.91			Repeat 3	0.849832	0.775804	0.476527	0.779389	0.513475	0.646404
			STD-1/45	26.74	26.97	26.61	28.46	27.63	29.46	26.63		2-d-old pifq 1st biological	Repeat 1	24.57	24.74	24.64	27.99	26.87	28.17	25.38		2-d-old pifq 1st biological	Repeat 1	1.08466	1.13422	0.33558	0.520404	0.573794	0.664021
			STD-1/225	29.35	29.82	28.97	30.96	30.2	31.33	29.16			Repeat 2	24.53	24.75	24.5	27.44	26.88	28.02	25.37			Repeat 2	1.07771	1.2543	0.468786	0.516605	0.63141	0.668923
			STD-1/225	28.98	29.45	28.69	30.06	30.55	31.3	28.95			Repeat 3	24.48	24.58	24.49	27.18	26.64	27.98	25.26			Repeat 3	1.20222	1.26335	0.549041	0.615906	0.647729	0.725298
			STD-1/1125	32.4	31.97	32.12	34.02	32.82	35.04	30.82		2-d-old Col-0 2nd biological	Repeat 1	23.84	24.14	24.66	26.82	25.83	27.81	24.93		2-d-old Col-0 2nd biological	Repeat 1	1.04323	0.731065	0.446821	0.728982	0.472056	0.604561
			STD-1/1125	31.67	32.07	30.87	34.51	31.62	35.04	31.36			Repeat 2	23.87	24.11	24.64	26.71	25.62	27.74	24.92			Repeat 2	1.06356	0.741651	0.477716	0.850213	0.493612	0.609024
													Repeat 3	23.85	24	24.54	26.65	25.61	27.47	24.7			Repeat 3	1.14152	0.796925	0.495459	0.856464	0.58639	0.716003
												2-d-old pifq 2nd biological	Repeat 1	23.51	23.45	23.85	26.82	25.88	27.14	24.19		2-d-old pifq 2nd biological	Repeat 1	1.29538	1.04259	0.355979	0.559887	0.576634	0.830097
													Repeat 2	23.5	23.41	23.53	26.8	25.9	26.93	24.07			Repeat 2	1.32913	1.31223	0.360333	0.551744	0.659293	0.9067
													Repeat 3	23.47	23.27	23.51	26.61	25.71	26.68	23.91			Repeat 3	1.45436	1.33123	0.404442	0.63414	0.773283	1.01994
												2-d-old Col-0 3rd biological	Repeat 1	26.36	27.33	26.19	29.26	27.89	31.21	26.86		2-d-old Col-0 3rd biological	Repeat 1	0.636121	1.15471	0.481083	0.76469	0.255984	0.693493
													Repeat 2	26.27	27.04	26.11	29.24	28.19	30.83	26.68			Repeat 2	0.766547	1.22306	0.486967	0.61382	0.326202	0.79167
													Repeat 3	26.33	27.23	26.04	28.72	28.1	31.34	26.58			Repeat 3	0.678376	1.28618	0.667974	0.655654	0.235612	0.852099
												2-d-old pifq 3rd biological	Repeat 1	25.83	26.92	25.53	28.58	28.05	30.57	26.55		2-d-old pifq 3rd biological	Repeat 1	0.590948	1.32436	0.519048	0.485372	0.274796	0.62168
													Repeat 2	25.84	26.87	25.55	28.69	27.97	30.63	26.45			Repeat 2	0.61026	1.30545	0.48548	0.514668	0.264477	0.669133
													Repeat 3	25.69	26.76	25.4	29.03	27.63	30.17	26.22			Repeat 3	0.654996	1.45408	0.394843	0.660233	0.354671	0.792479
				Statistical analysis by Student's t-test
			SIG1/PP2A	4d Col-0 vs 4d pifq	4d Col-0 vs 4d ein3eil1	2d Col-0 vs 2d pifq
			Fold change	6.25	1.24	1.18
			P value	<0.0001	0.4687	0.5533
			SIG2/PP2A	4d Col-0 vs 4d pifq	4d Col-0 vs 4d ein3eil1	2d Col-0 vs 2d pifq
			Fold change	1.62	1.13	1.39
			P value	0.0733	0.1123	0.0953
			SIG3/PP2A	4d Col-0 vs 4d pifq	4d Col-0 vs 4d ein3eil1	2d Col-0 vs 2d pifq
			Fold change	2.25	1.13	0.91
			P value	0.0048	0.2279	0.4341
			SIG4/PP2A	4d Col-0 vs 4d pifq	4d Col-0 vs 4d ein3eil1	2d Col-0 vs 2d pifq
			Fold change	1.85	1.66	0.76
			P value	0.0138	0.7546	0.0555
			SIG5/PP2A	4d Col-0 vs 4d pifq	4d Col-0 vs 4d ein3eil1	2d Col-0 vs 2d pifq
			Fold change	9.33	2.98	1.19
			P value	0.0651	<0.0001	0.5782
			SIG6/PP2A	4d Col-0 vs 4d pifq	4d Col-0 vs 4d ein3eil1	2d Col-0 vs 2d pifq
			Fold change	3.43	0.69	1.1
			P value	0.0147	0.5733	0.4555
Fig. 7b - uncropped images of immunoblots
													Relative PEP level (PEP level/average of PEP level)
													Repeat 1	pifq (D)	1d		2d		3d		4d		Average of PEP level
															Col-0	sig6-1	Col-0	sig6-1	Col-0	sig6-1	Col-0	sig6-1
													SDS-PAGE	121.962	124.296	84.6932	175.237	173.659	232.071	195.075	113.407	138.932
													BN-PAGE	148.752	1.98353	5.22343	66.4965	26.3698	54.3805	78.6216	30.6641	85.7272
													PEP level	1.21966	0.0159581	0.0616747	0.379466	0.151849	0.234327	0.403033	0.270391	0.617043	0.3726
													Relative PEP level (PEP level/average of PEP level)	3.27338	0.042829	0.165525	1.01842	0.407538	0.628895	1.08168	0.725685	1.65604
													Repeat 2	pifq (D)	1d		2d		3d		4d		Average of PEP level
															Col-0	sig6-1	Col-0	sig6-1	Col-0	sig6-1	Col-0	sig6-1
													SDS-PAGE	156.939	74.2769	32.1516	112.642	108.373	59.3435	135.634	33.2156	101.906
													BN-PAGE	155.604	3.98447	3.47049	201.535	115.444	155.525	86.8661	31.6558	117.516
													PEP level	0.991494	0.0536435	0.107941	1.78917	1.06525	2.62075	0.640446	0.953041	1.15318	1.04166
													Relative PEP level	0.951843	0.0514982	0.103625	1.71762	1.02265	2.51595	0.614834	0.914928	1.10706
													Repeat 3	pifq (D)	1d		2d		3d		4d		Average of PEP level
															Col-0	sig6-1	Col-0	sig6-1	Col-0	sig6-1	Col-0	sig6-1
													SDS-PAGE	148.45	94.9725	77.1773	171.469	162.272	140.404	152.861	114.508	170.73
													BN-PAGE	146.273	1.40321	1.49204	159.004	42.0875	99.1654	110.547	78.8348	130.365
													PEP level	0.985333	0.0147749	0.0193326	0.927304	0.259363	0.706286	0.723189	0.688468	0.763574	0.565292
													Relative PEP level	1.74305	0.0261368	0.0341993	1.6404	0.458813	1.24942	1.27932	1.2179	1.35076
													Statistical analysis by Student's t-test
													Relative PEP level	1-d-old Col-0 vs 1-d-old sig6-1	2-d-old Col-0 vs 2-d-old sig6-1	3-d-old Col-0 vs 3-d-old sig6-1	4-d-old Col-0 vs 4-d-old sig6-1
													Fold change	0.397113	2.3168	1.47665	0.694848
													P value	0.1899	0.0489	0.4672	0.1221
Fig. 7c - uncropped images of immunoblots
													Relative PEP level (PEP level/average of PEP level)
													Repeat 1	pifq (D)	Col-0	sig1-1	sig2-2	sig3-2	sig4-2	sig5-3	sig6-1	Average of PEP level
													SDS-PAGE	210.793	216.689	217.912	216.715	220.431	219.933	222.203	213.195
													BN-PAGE	208.865	139.865	143.306	23.446	74.694	162.233	166.868	6.835
													PEP level	0.990854	0.645464	0.657632	0.108188	0.338854	0.737647	0.750971	0.0320599	0.532709
													Relative PEP level (PEP level/average of PEP level)	1.86003	1.21166	1.23451	0.203091	0.636097	1.38471	1.40972	0.0601827
													Repeat 2	pifq (D)	Col-0	sig1-1	sig2-2	sig3-2	sig4-2	sig5-3	sig6-1	Average of PEP level
													SDS-PAGE	167.657	175.237	156.935	135.803	99.7477	99.2449	143.216	173.659
													BN-PAGE	200.982	66.4965	39.4979	13.4285	45.1235	90.2207	166.578	26.3698
													PEP level	1.19877	0.379466	0.251684	0.0988821	0.452376	0.909072	1.16313	0.151849	0.729417
													Relative PEP level	1.64347	1.01842	0.345047	0.135563	0.620188	1.2463	1.5946	0.407538
													Repeat 3	pifq (D)	Col-0	sig1-1	sig2-2	sig3-2	sig4-2	sig5-3	sig6-1	Average of PEP level
													SDS-PAGE	190.457	171.469	192.219	104.772	66.4148	139.165	161.391	162.272
													BN-PAGE	198.488	159.004	228.471	102.334	128.275	196.673	166.424	42.0875
													PEP level	1.04217	0.927304	1.18859	0.976732	1.93143	1.41324	1.03119	0.259363	1.23161
													Relative PEP level	0.846187	1.6404	0.965077	0.793056	1.56822	1.14748	0.83727	0.458813
													Statistical analysis by Student's t-test
													Relative PEP level	Col-0 vs sig1-1	Col-0 vs sig2-2	Col-0 vs sig3-2	Col-0 vs sig4-2	Col-0 vs sig5-3	Col-0 vs sig6-1
													Fold change	1.52104	3.42004	1.37033	1.02435	1.00752	4.17739
													P value	0.2408	0.0304	0.3916	0.8834	0.9753	0.0116

## Sheet: Fig 8
Source Data Figure 8
Fig. 8a - uncropped images of immunoblots
Fig. 8b - qRT-PCR analysis					Raw Ct values											Normalized psbA, psbB, rbcL transcript levels relative to PP2A						Ordinary one-way ANOVA, Tukey's HSD - psbA							Ordinary one-way ANOVA, Tukey's HSD - psbB							Ordinary one-way ANOVA, Tukey's HSD - psbB
																						Tukey's multiple comparisons test	Mean Diff.	95.00% CI of diff.	Below threshold?	Summary	Adjusted P Value		Tukey's multiple comparisons test	Mean Diff.	95.00% CI of diff.	Below threshold?	Summary	Adjusted P Value		Tukey's multiple comparisons test	Mean Diff.	95.00% CI of diff.	Below threshold?	Summary	Adjusted P Value
			Standard Curve	PP2A	psbA	psbB	rbcL				PP2A	psbA	psbB	rbcL				psbA	psbB	rbcL		Col-0 (D) vs. Col-0 (R)	-1.006	-1.370 to -0.6422	Yes	****	<0.0001		Col-0 (D) vs. Col-0 (R)	-1.045	-1.180 to -0.9091	Yes	****	<0.0001		Col-0 (D) vs. Col-0 (R)	-0.9711	-1.232 to -0.7103	Yes	****	<0.0001
			STD-1/9	23.22	8.52	13.06	9.55		Col-0 (D)	Repeat 1	25.16	14.43	16.73	14.32		Col-0 (D)	Repeat 1	0.0646281	0.282218	0.137986		Col-0 (D) vs. Col-0 (FR)	-12.25	-12.61 to -11.88	Yes	****	<0.0001		Col-0 (D) vs. Col-0 (FR)	-6.312	-6.447 to -6.177	Yes	****	<0.0001		Col-0 (D) vs. Col-0 (FR)	-4.932	-5.193 to -4.672	Yes	****	<0.0001
			STD-1/9	22.77	8.62	13.12	9.58			Repeat 2	25.24	14.47	16.89	14.37			Repeat 2	0.062853	0.252533	0.133167		Col-0 (D) vs. phyA (FR)	-0.03347	-0.3974 to 0.3305	No	ns	0.9999		Col-0 (D) vs. phyA (FR)	0.02841	-0.1071 to 0.1639	No	ns	0.9892		Col-0 (D) vs. phyA (FR)	-0.04126	-0.3021 to 0.2196	No	ns	0.9976
			STD-1/45	25.72	10.73	14.9	11.95			Repeat 3	25.33	14.5	16.94	14.32			Repeat 3	0.0615537	0.243913	0.137986		Col-0 (D) vs. Col-0 (B)	-4.484	-4.847 to -4.120	Yes	****	<0.0001		Col-0 (D) vs. Col-0 (B)	-2.595	-2.730 to -2.459	Yes	****	<0.0001		Col-0 (D) vs. Col-0 (B)	-3.515	-3.776 to -3.254	Yes	****	<0.0001
			STD-1/45	25.71	10.7	15.04	11.86		Col-0 (R)	Repeat 1	25.31	10.45	14.55	11.44		Col-0 (R)	Repeat 1	1.0642	1.32229	1.10225		Col-0 (D) vs. cry1/2 (B)	-0.4163	-0.7802 to -0.05231	Yes	*	0.0206		Col-0 (D) vs. cry1/2 (B)	-0.7241	-0.8595 to -0.5886	Yes	****	<0.0001		Col-0 (D) vs. cry1/2 (B)	-0.7671	-1.028 to -0.5062	Yes	****	<0.0001
			STD-1/225	28.14	13.19	17.74	13.94			Repeat 2	25.34	10.45	14.59	11.42			Repeat 2	1.0642	1.28605	1.11804		Col-0 (D) vs. phyA (B)	-3.258	-3.622 to -2.894	Yes	****	<0.0001		Col-0 (D) vs. phyA (B)	-1.821	-1.957 to -1.686	Yes	****	<0.0001		Col-0 (D) vs. phyA (B)	-2.647	-2.908 to -2.386	Yes	****	<0.0001
			STD-1/225	28.21	13.25	17.5	14.34			Repeat 3	25.22	10.43	14.57	11.44			Repeat 3	1.07913	1.30404	1.10225		Col-0 (R) vs. Col-0 (FR)	-11.24	-11.60 to -10.88	Yes	****	<0.0001		Col-0 (R) vs. Col-0 (FR)	-5.267	-5.403 to -5.132	Yes	****	<0.0001		Col-0 (R) vs. Col-0 (FR)	-3.961	-4.222 to -3.700	Yes	****	<0.0001
			STD-1/1125	30.48	15.42	19.93	16.2		Col-0 (FR)	Repeat 1	29.85	10.77	16.11	13.04		Col-0 (FR)	Repeat 1	12.5363	6.58609	5.20124		Col-0 (R) vs. phyA (FR)	0.9727	0.6088 to 1.337	Yes	****	<0.0001		Col-0 (R) vs. phyA (FR)	1.073	0.9375 to 1.208	Yes	****	<0.0001		Col-0 (R) vs. phyA (FR)	0.9299	0.6690 to 1.191	Yes	****	<0.0001
			STD-1/1125	30.72	15.46	19.93	16.53			Repeat 2	29.53	10.78	16.09	13.12			Repeat 2	12.4493	6.67823	4.91364		Col-0 (R) vs. Col-0 (B)	-3.477	-3.841 to -3.113	Yes	****	<0.0001		Col-0 (R) vs. Col-0 (B)	-1.55	-1.686 to -1.415	Yes	****	<0.0001		Col-0 (R) vs. Col-0 (B)	-2.544	-2.805 to -2.283	Yes	****	<0.0001
										Repeat 3	29.22	10.84	16.14	13.07			Repeat 3	11.9399	6.45027	5.09147		Col-0 (R) vs. cry1/2 (B)	0.5899	0.2260 to 0.9539	Yes	**	0.0011		Col-0 (R) vs. cry1/2 (B)	0.3205	0.1850 to 0.4560	Yes	****	<0.0001		Col-0 (R) vs. cry1/2 (B)	0.2041	-0.05683 to 0.4649	No	ns	0.177
									phyA (FR)	Repeat 1	23.17	11.97	15.18	12.1		phyA (FR)	Repeat 1	0.0935723	0.216285	0.174672		Col-0 (R) vs. phyA (B)	-2.252	-2.616 to -1.888	Yes	****	<0.0001		Col-0 (R) vs. phyA (B)	-0.7766	-0.9121 to -0.6411	Yes	****	<0.0001		Col-0 (R) vs. phyA (B)	-1.676	-1.937 to -1.415	Yes	****	<0.0001
										Repeat 2	23.12	11.87	15.1	12.1			Repeat 2	0.10032	0.228644	0.174672		Col-0 (FR) vs. phyA (FR)	12.21	11.85 to 12.58	Yes	****	<0.0001		Col-0 (FR) vs. phyA (FR)	6.34	6.205 to 6.476	Yes	****	<0.0001		Col-0 (FR) vs. phyA (FR)	4.891	4.630 to 5.152	Yes	****	<0.0001
										Repeat 3	23.11	11.94	14.98	12.03			Repeat 3	0.0955475	0.248519	0.183586		Col-0 (FR) vs. Col-0 (B)	7.762	7.398 to 8.126	Yes	****	<0.0001		Col-0 (FR) vs. Col-0 (B)	3.717	3.582 to 3.853	Yes	****	<0.0001		Col-0 (FR) vs. Col-0 (B)	1.417	1.156 to 1.678	Yes	****	<0.0001
									Col-0 (B)	Repeat 1	26.35	9.38	14.47	10.71		Col-0 (B)	Repeat 1	4.63069	2.88752	3.82622		Col-0 (FR) vs. cry1/2 (B)	11.83	11.47 to 12.19	Yes	****	<0.0001		Col-0 (FR) vs. cry1/2 (B)	5.588	5.452 to 5.723	Yes	****	<0.0001		Col-0 (FR) vs. cry1/2 (B)	4.165	3.904 to 4.426	Yes	****	<0.0001
										Repeat 2	26.42	9.39	14.49	10.84			Repeat 2	4.59856	2.84768	3.4884		Col-0 (FR) vs. phyA (B)	8.987	8.623 to 9.351	Yes	****	<0.0001		Col-0 (FR) vs. phyA (B)	4.491	4.355 to 4.626	Yes	****	<0.0001		Col-0 (FR) vs. phyA (B)	2.285	2.024 to 2.546	Yes	****	<0.0001
										Repeat 3	26.52	9.45	14.5	10.78			Repeat 3	4.41041	2.82797	3.64044		phyA (FR) vs. Col-0 (B)	-4.45	-4.814 to -4.086	Yes	****	<0.0001		phyA (FR) vs. Col-0 (B)	-2.623	-2.759 to -2.488	Yes	****	<0.0001		phyA (FR) vs. Col-0 (B)	-3.474	-3.735 to -3.213	Yes	****	<0.0001
									cry1/2 (B)	Repeat 1	25.04	11.29	14.64	11.3		cry1/2 (B)	Repeat 1	0.482605	1.01099	0.991026		phyA (FR) vs. cry1/2 (B)	-0.3828	-0.7467 to -0.01884	Yes	*	0.0364		phyA (FR) vs. cry1/2 (B)	-0.7525	-0.8879 to -0.6170	Yes	****	<0.0001		phyA (FR) vs. cry1/2 (B)	-0.7258	-0.9867 to -0.4649	Yes	****	<0.0001
										Repeat 2	24.92	11.3	14.67	11.51			Repeat 2	0.479257	0.990143	0.853566		phyA (FR) vs. phyA (B)	-3.225	-3.589 to -2.861	Yes	****	<0.0001		phyA (FR) vs. phyA (B)	-1.85	-1.985 to -1.714	Yes	****	<0.0001		phyA (FR) vs. phyA (B)	-2.606	-2.867 to -2.345	Yes	****	<0.0001
										Repeat 3	24.94	11.31	14.73	11.49			Repeat 3	0.475931	0.949725	0.865791		Col-0 (B) vs. cry1/2 (B)	4.067	3.703 to 4.431	Yes	****	<0.0001		Col-0 (B) vs. cry1/2 (B)	1.871	1.735 to 2.006	Yes	****	<0.0001		Col-0 (B) vs. cry1/2 (B)	2.748	2.487 to 3.009	Yes	****	<0.0001
									phyA (B)	Repeat 1	25.95	9.41	14.46	10.66		phyA (B)	Repeat 1	3.28293	2.10489	2.8701		Col-0 (B) vs. phyA (B)	1.225	0.8612 to 1.589	Yes	****	<0.0001		Col-0 (B) vs. phyA (B)	0.7737	0.6382 to 0.9091	Yes	****	<0.0001		Col-0 (B) vs. phyA (B)	0.868	0.6071 to 1.129	Yes	****	<0.0001
										Repeat 2	26.01	9.39	14.49	10.72			Repeat 2	3.32897	2.06148	2.75023		cry1/2 (B) vs. phyA (B)	-2.842	-3.206 to -2.478	Yes	****	<0.0001		cry1/2 (B) vs. phyA (B)	-1.097	-1.233 to -0.9616	Yes	****	<0.0001		cry1/2 (B) vs. phyA (B)	-1.88	-2.141 to -1.619	Yes	****	<0.0001
										Repeat 3	25.81	9.38	14.48	10.73			Repeat 3	3.35223	2.07585	2.73075
Fig. 8c - RNA-seq raw datas for the heatmap
	gene_id	name	function.	Col_D	Col_R1	Col_R3	Col_D	Col_FR1	Col_FR3	Col_D	Col_B1	Col_B3	Col_D	Col_WL1	Col_WL3
	AT1G64860	SIG1	Sigma factors	28.1189	35.9324	54.0874	28.1189	41.6565	74.0825	28.1189	53.8662	50.0326	28.1189	64.6315	60.0836
	AT1G08540	SIG2	Sigma factors	70.5007	62.7867	62.1181	70.5007	76.0023	105.965	70.5007	73.7437	81.4331	70.5007	82.0505	100.351
	AT3G53920	SIG3	Sigma factors	10.8541	13.3468	12.0888	10.8541	15.6515	20.2796	10.8541	15.2205	13.8163	10.8541	20.1779	21.1509
	AT5G13730	SIG4	Sigma factors	12.0435	9.57561	8.88182	12.0435	12.0084	13.0852	12.0435	11.5218	10.3158	12.0435	12.9228	12.7224
	AT5G24120	SIG5	Sigma factors	1.82145	125.453	31.5582	1.82145	119.034	188.475	1.82145	358.618	131.676	1.82145	317.443	112.429
	AT2G36990	SIG6	Sigma factors	49.1192	41.4496	44.3656	49.1192	48.4596	65.6916	49.1192	40.4796	49.6346	49.1192	45.7878	56.4558
	AT3G04260	PTAC3/PAP1	PAPs	61.8355	57.5623	46.5879	61.8355	76.4911	65.6922	61.8355	55.3718	34.7073	61.8355	78.8828	47.4106
	AT1G74850	PTAC2/PAP2	PAPs	37.4704	35.2484	40.0567	37.4704	44.9989	51.5813	37.4704	37.1497	31.9697	37.4704	51.5829	41.3324
	AT3G48500	PTAC10/PAP3	PAPs	41.0057	33.4404	19.0211	41.0057	41.2044	33.1169	41.0057	34.8155	23.9956	41.0057	44.8358	28.3719
	AT5G23310	FSD3/PAP4	PAPs	47.9424	39.7748	28.9567	47.9424	42.0645	37.709	47.9424	42.6063	31.0921	47.9424	54.6247	38.0049
	AT2G34640	PTAC12/HMR/PAP5	PAPs	109.395	92.0929	69.9028	109.395	110.195	106.056	109.395	108.483	74.3086	109.395	128.862	98.2559
	AT3G54090	FLN1/PAP6	PAPs	29.6354	26.6976	20.9829	29.6354	24.7605	22.011	29.6354	26.8487	23.063	29.6354	29.8905	22.52
	AT4G20130	PTAC14/PAP7	PAPs	30.2462	26.9282	22.589	30.2462	33.5062	26.3929	30.2462	28.7948	22.7327	30.2462	34.4568	25.1407
	AT1G21600	PTAC6/PAP8	PAPs	106.347	101.219	68.8156	106.347	106.921	83.8652	106.347	95.0809	74.7055	106.347	94.5061	80.6341
	AT5G51100	FSD2/PAP9	PAPs	42.7105	35.4852	25.6971	42.7105	43.0379	34.7015	42.7105	37.1961	23.5231	42.7105	52.3394	30.8687
	AT3G06730	TRXz/PAP10	PAPs	10.5605	8.34817	9.62201	10.5605	8.94537	11.5393	10.5605	10.1025	9.68732	10.5605	10.8127	11.5206
	AT1G63680	MurE/PAP11	PAPs	28.4398	28.3119	29.0061	28.4398	36.4211	36.8257	28.4398	28.9353	27.9998	28.4398	37.1208	33.4125
	AT5G24314	PTAC7/PAP12	PAPs	90.3295	76.8867	71.9822	90.3295	63.0857	86.7864	90.3295	72.5592	73.2012	90.3295	74.1375	72.7793
								s

## Sheet: Sup Fig 1
Source Data Supplementary Figure 1
Sup. Fig. 1 - qRT-PCR analysis
				Raw Ct values										Raw Ct values										Raw Ct values											Raw Ct values						Raw Ct values
		Standard Curve	PP2A	PAP1	PAP2	PAP3	PAP4	PAP6	PAP7			Standard Curve	PP2A	PAP5	PAP8	PAP9	PAP10	PAP11	PAP12			Standard Curve	PP2A	PAP1	PAP4	PAP6	PAP7	PAP9	PAP10	PAP11			Standard Curve	PP2A	PAP2	PAP3			Standard Curve	PP2A	PAP5	PAP8	PAP12
		STD-1/9	22.56	24.86	24.87	25.06	23.42	26.27	23.39			STD-1/9	22.25	24.62	23.01	23.53	22.56	23.68	21.51			STD-1/9	23.75	26.15	24.63	24.63	24.63	25.37	24.21	25.64			STD-1/9	23.02	25.69	26.31			STD-1/9	22.81	25.65	23.03	21.86
		STD-1/9	22.25	24.97	24.83	25.08	23.38	26.21	23.41			STD-1/9	22.18	24.45	22.82	23.6	22.53	23.62	21.05			STD-1/9	23.03	25.73	24.78	24.78	24.78	25.33	24.14	25.29			STD-1/9	22.99	-	26.09			STD-1/9	22.78	25.76	23.06	21.69
		STD-1/45	24.71	27.04	27.6	28.16	25.98	28.52	26			STD-1/45	24.53	27.05	25.31	26.04	24.64	26.04	23.79			STD-1/45	26.08	28.2	27.15	27.15	27.15	27.7	26.72	27.79			STD-1/45	26.42	28.57	28.59			STD-1/45	25.2	27.82	25.21	23.99
		STD-1/45	24.67	26.92	27.61	27.89	25.77	28.61	26.05			STD-1/45	23.79	26.93	25.04	26.06	24.5	25.77	23.65			STD-1/45	25.47	28.03	26.94	26.94	26.94	27.78	26.41	27.68			STD-1/45	26.24	28.68	28.84			STD-1/45	25.09	27.73	25.12	23.87
		STD-1/225	27.37	29.1	29.94	30.49	27.84	30.68	28.89			STD-1/225	27.08	29.87	27.69	28.06	26.9	28.09	26.12			STD-1/225	29.15	30.63	30.09	30.09	30.09	30.37	29.4	30.78			STD-1/225	28.8	30.47	31.35			STD-1/225	27.68	30.55	27.46	26.56
		STD-1/225	27.28	28.62	29.92	30.7	28.69	30.85	28.17			STD-1/225	26.89	28.94	27.62	28.06	27.13	27.94	26.07			STD-1/225	28.16	30.41	29.45	29.45	29.45	30.07	29.09	30.78			STD-1/225	28.48	30.14	31.09			STD-1/225	27.34	29.98	27.2	25.96
		STD-1/1125	29.29	31.73	32.51	32.56	30.29	32.88	30.8			STD-1/1125	29.4	31.81	30.47	30.96	29.23	31.26	28.91			STD-1/1125	30.8	34.95	32.85	32.85	32.85	33.35	31.67	32.84			STD-1/1125	31.06	33.38	33.66			STD-1/1125	29.73	32.91	29.79	28.38
		STD-1/1125	29.58	31.06	33.01	32.98	30.63	32	30.28			STD-1/1125	29.33	31.69	30.11	30.5	29	30.04	28.67			STD-1/1125	31.01	32.52	31.96	31.96	31.96	31.72	31.26	32.58			STD-1/1125	30.9	32.75	33.93			STD-1/1125	29.94	32.55	30.12	28.52
				PP2A	PAP1	PAP2	PAP3	PAP4	PAP6	PAP7				PP2A	PAP5	PAP8	PAP9	PAP10	PAP11	PAP12				PP2A	PAP1	PAP4	PAP6	PAP7	PAP9	PAP10	PAP11				PP2A	PAP2	PAP3				PP2A	PAP5	PAP8	PAP12
		Col-0	Repeat 1	23.57	26.49	27.1	27.01	25.29	28.02	25.23		Col-0	Repeat 1	23.51	25.98	24.62	26.51	25.61	25.99	23.63		Col-0	Repeat 1	23.14	26.7	24.96	27.33	24.5	25.69	25.22	26.21		Col-0	Repeat 1	22.91	26.23	26.11		Col-0	Repeat 1	22.88	25.36	23.48	22.86
			Repeat 2	23.59	26.41	27.03	26.96	25.46	27.65	25.22			Repeat 2	23.43	25.87	24.49	26.2	25.7	26.17	23.56			Repeat 2	23.1	26.77	24.86	27.14	24.41	25.56	25.21	26.27			Repeat 2	22.92	26.26	25.95			Repeat 2	22.8	25.46	23.42	22.83
			Repeat 3	23.6	26.49	26.98	27.11	25.38	27.84	25.21			Repeat 3	23.43	25.81	24.17	26.29	25.45	25.92	23.64			Repeat 3	22.98	26.97	24.86	27.15	24.36	25.6	25.11	25.97			Repeat 3	22.85	25.96	25.38			Repeat 3	22.82	25.44	23.46	22.73
		pifq	Repeat 1	22.74	25.62	25.7	26.92	24.38	27.2	24.37		pifq	Repeat 1	22.49	25.69	22.75	25.51	24.79	24.86	22.39		pifq	Repeat 1	23.6	26.53	24.79	27.47	24.6	26.06	25.36	26.05		pifq	Repeat 1	23.8	25.91	26.73		pifq	Repeat 1	22.62	25.78	22.7	21.74
			Repeat 2	22.62	25.51	25.68	26.95	24.28	27.07	24.33			Repeat 2	22.48	25.72	22.69	25.53	24.74	24.66	22.26			Repeat 2	23.57	26.54	24.7	27.27	24.59	25.83	25.33	25.75			Repeat 2	23.71	25.61	26.75			Repeat 2	22.61	25.85	22.66	21.78
			Repeat 3	22.67	25.57	25.82	27.06	24.21	27.14	24.36			Repeat 3	22.41	25.75	22.3	25.36	24.73	24.8	22.19			Repeat 3	23.36	26.5	24.72	27.09	24.5	25.56	25.12	25.49			Repeat 3	23.68	25.64	26.79			Repeat 3	22.48	25.74	22.62	21.68
		ein3eil1	Repeat 1	22.12	25.11	25.38	26.96	24.2	26.47	23.64		ein3eil1	Repeat 1	22.23	25.96	22.61	25.91	24.9	25.08	22.62		ein3eil1	Repeat 1	23.04	25.97	25.47	-	24.87	25.52	24.66	25.59		ein3eil1	Repeat 1	22.18	25.42	26.36		ein3eil1	Repeat 1	22.24	25.26	22.85	22.43
			Repeat 2	22.06	25.09	25.51	26.94	24.1	26.64	23.61			Repeat 2	22.25	25.85	22.67	25.89	24.82	25.02	22.6			Repeat 2	22.97	26.11	25.48	27.21	24.76	25.36	24.61	25.53			Repeat 2	22.16	25.37	26.31			Repeat 2	22.22	25.19	22.77	22.38
			Repeat 3	22.08	25	25.42	26.96	24.06	26.22	23.53			Repeat 3	22.2	25.62	22.5	25.99	24.86	25.09	22.6			Repeat 3	22.89	26.08	25.29	27.18	24.77	25.48	24.52	25.31			Repeat 3	22.04	25.42	26.13			Repeat 3	22.19	25.39	22.7	22.44
		cop1-4	Repeat 1	23.1	25.35	25.22	26.35	24.81	26.08			cop1-4	Repeat 1	23.23	26.57	22.58	27.89	25.2	26.09	23.38		cop1-4	Repeat 1	25.02	27.81	27.06	27.44	25.93	29.38	26.75	27.34		cop1-4	Repeat 1	24.68	27.28	29.16		cop1-4	Repeat 1	24.3	27.33	24.5	24.16
			Repeat 2	23.13	25.37	25.11	26.17	24.79	26.22	23.94			Repeat 2	23.17	26.67	22.53	27.95	25.16	26.1	23.33			Repeat 2	24.92	27.64	-	27.46	25.7	29.32	27.04	27.39			Repeat 2	24.63	27.26	29.45			Repeat 2	24.36	27.38	24.33	24.3
			Repeat 3	23.13	25.41	25.25	26.07	24.75	25.99	23.91			Repeat 3	23.17	26.53	22.34	28.1	25.08	26.15	23.27			Repeat 3	24.93	27.42	27.61	27.2	25.86	29.53	26.69	26.82			Repeat 3	24.53	26.97	29.32			Repeat 3	24.13	27.15	24.42	24.2
		det1-1	Repeat 1	23.52	27.76	25.9	27.27	25.41	26.29	24.43		det1-1	Repeat 1	23.48	26.42	22.74	27.52	25.71	26.24	23.47		det1-1	Repeat 1	25.83	29.75	27.59	29.86	27.48	30.15	27.91	29.83		det1-1	Repeat 1	25.09	29.31	30.7		det1-1	Repeat 1	24.75	28.82	25.04	24.93
			Repeat 2	23.58	27.88	25.98	26.79	25.31	26.61	24.36			Repeat 2	23.48	26.48	-	27.62	25.66	26.16	23.51			Repeat 2	25.84	30.18	27.2	30.05	27.26	30.28	28.03	29.45			Repeat 2	25.13	28.92	29.18			Repeat 2	24.76	29.27	25.01	25.01
			Repeat 3	23.55	27.92	25.86	27.15	25.32	26.41	24.47			Repeat 3	23.35	26.34	22.69	27.54	25.52	26.35	23.37			Repeat 3	25.81	30.15	27.5	29.31	27.13	30.24	27.44	29.02			Repeat 3	24.95	28.65	29.49			Repeat 3	24.76	29.01	24.92	24.77
		spa234	Repeat 1	23.24	26.23	26.4	26.63	24.45	27.3	24.39		spa234	Repeat 1	23.55	26.22	24.17	26.43	25.92	25.86	23.38		spa234	Repeat 1	24.05	26.76	24.85	27.5	25.03	26.18	25.91	26.81		spa234	Repeat 1	22.52	26.39	26.45		spa234	Repeat 1	22.92	25.56	23.53	22.72
			Repeat 2	23.1	26.4	26.56	26.62	24.4	27.06	24.43			Repeat 2	23.55	26.22	24.11	26.37	26.03	25.99	23.4			Repeat 2	23.96	26.71	24.89	27.59	25.07	26.06	25.74	26.82			Repeat 2	23	26.33	26.05			Repeat 2	22.86	25.59	23.52	22.7
			Repeat 3	23.09	26.2	26.44	26.58	24.46	27.45	24.28			Repeat 3	23.5	26.11	24	26.37	26.09	25.96	23.32			Repeat 3	23.97	26.68	24.87	27.45	24.87	26.13	25.6	26.63			Repeat 3	22.63	26.27	26.62			Repeat 3	22.84	25.48	23.42	22.67
		spa134	Repeat 1	22.41	25.27	25.49	26.47	24.18	26.81	24.02		spa134	Repeat 1	22.69	25.96	23.5	25.55	25.42	25.45	22.82		spa134	Repeat 1	25.22	28.47	27.96	28.82	27.53	29.25	27.97	28.37		spa134	Repeat 1	24.64	27.59	-		spa134	Repeat 1	24.65	27.72	25.33	25.21
			Repeat 2	22.32	25.35	25.24	26.32	24.01	26.71	24.06			Repeat 2	22.64	26.13	23.51	25.48	25.31	25.61	22.76			Repeat 2	25.17	28.77	27.77	29.67	27.22	29.09	27.6	28.12			Repeat 2	24.54	27.54	29.05			Repeat 2	24.62	28.07	25.26	25.29
			Repeat 3	22.29	25.32	25.28	26.42	24.09	26.65	24.01			Repeat 3	22.55		23.41	25.54	25.25	25.5	22.73			Repeat 3	25.05	28.54	27.91	29.86	27.18	29.2	27.41	27.72			Repeat 3	24.4	27.84	28.47			Repeat 3	24.49	28.14	25.12	25.29
		spa124	Repeat 1	22.81	26.18	25.9	26.22	23.74	26.6	23.66		spa124	Repeat 1	23.34	25.86	23.44	25.56	24.8	26.21	22.32		spa124	Repeat 1	24.3	27.12	25.98	27.04	25.5	26.21	25.59	27.48		spa124	Repeat 1	23.87	27.18	27.24		spa124	Repeat 1	23.21	25.93	23.67	23.21
			Repeat 2	22.85	26.08	25.94	26.3	23.75	26.7	23.58			Repeat 2	23.32	25.87	23.33	25.67	24.89	26.34	22.24			Repeat 2	24.48	27.19	25.92	27.13	25.37	26.1	25.45	27.4			Repeat 2	23.79	27.12	27.42			Repeat 2	23.3	26.04	23.48	23.18
			Repeat 3	22.77	26.11	25.93	26.29	23.67	26.49	23.63			Repeat 3	23.38	25.8	23.27	25.66	24.85	26.03	22.17			Repeat 3	24.31	27.15	25.94	26.91	25.43	25.94	25.46	27			Repeat 3	23.64	26.93	27.28			Repeat 3	23.2	25.85	23.35	23.22
		spa123	Repeat 1	23.11	26.26	26.31	27.37	25.78	26.83	24.65		spa123	Repeat 1	23.17	26.47	23.45	27.22	25.39	26.11	23.68		spa123	Repeat 1	25.54	29.29	26.56	29.51	27.08	28.17	26.24	29.23		spa123	Repeat 1	24.74	29.05	29.45		spa123	Repeat 1	24.49	28.12	25.18	23.4
			Repeat 2	23.1	26.29	26.27	27.33	25.41	26.81	24.6			Repeat 2	23.16	26.52	23.38	27.25	25.35	26.24	23.59			Repeat 2	25.4	29.89	26.37	29.88	27.03	28.22	26.11	29.32			Repeat 2	24.78	28.74	29.23			Repeat 2	24.51	28.13	25	23.38
			Repeat 3	23.07	26.41	26.29	27.48	25.8	26.86	24.63			Repeat 3	23.13	26.46	23.27	27.19	25.35	26.3	23.53			Repeat 3	25.21	28.88	26.31	29.97	27.05	28.26	26.07	28.65			Repeat 3	24.43	28.63	29.83			Repeat 3	24.45	27.82	24.92	23.44
		Normalized PAP1, PAP2, PAP3, PAP4, PAP5, PAP6, PAP7 transcript levels relative to PP2A										Normalized PAP5, PAP8, PAP9, PAP10, PAP11, PAP12 transcript levels relative to PP2A										Normalized PAP1, PAP4, PAP6, PAP7, PAP9, PAP10, PAP11 transcript levels relative to PP2A											Normalized PAP2, PAP3 transcript levels relative to PP2A						Normalized PAP5, PAP8, PAP12 transcript levels relative to PP2A
				PAP1	PAP2	PAP3	PAP4	PAP6	PAP7					PAP5	PAP8	PAP9	PAP10	PAP11	PAP12					PAP1	PAP4	PAP6	PAP7	PAP9	PAP10	PAP11					PAP2	PAP3					PAP5	PAP8	PAP12
		Col-0	Repeat 1	0.641221	0.564975	0.746167	0.640864	0.627839	0.712728			Col-0	Repeat 1	0.989788	0.786814	0.342881	0.264737	0.480215	0.54419			Col-0	Repeat 1	0.446827	0.66576	0.152007	0.886788	0.663121	0.419395	0.508045			Col-0	Repeat 1	0.601468	0.817479			Col-0	Repeat 1	1.19314	0.700227	0.460622
			Repeat 2	0.681138	0.589941	0.769928	0.570627	0.835958	0.717539				Repeat 2	1.06536	0.856647	0.423963	0.247982	0.423637	0.569372				Repeat 2	0.427728	0.708571	0.171115	0.937948	0.723433	0.422153	0.488628				Repeat 2	0.589391	0.905102				Repeat 2	1.11437	0.730392	0.470679
			Repeat 3	0.641221	0.608445	0.700821	0.602665	0.721666	0.722382				Repeat 3	1.10899	1.0561	0.398625	0.297368	0.504205	0.540684				Repeat 3	0.37754	0.708571	0.170051	0.967635	0.704313	0.450756	0.593744				Repeat 3	0.721922	1.30087				Repeat 3	1.1297	0.710141	0.505814
		pifq	Repeat 1	0.666669	0.723235	0.425616	0.643136	0.638381	0.685251			pifq	Repeat 1	0.620619	1.3808	0.351195	0.248058	0.544807	0.626321			pifq	Repeat 1	0.654122	0.974483	0.183407	1.09698	0.681454	0.503742	0.742127			pifq	Repeat 1	1.24724	0.920231			pifq	Repeat 1	0.747202	1.01086	0.860711
			Repeat 2	0.724392	0.732226	0.417685	0.688586	0.705936	0.70394				Repeat 2	0.608289	1.43607	0.346419	0.257233	0.62623	0.681212				Repeat 2	0.650052	1.0307	0.207753	1.10384	0.79492	0.513747	0.901778				Repeat 2	1.52769	0.908593				Repeat 2	0.71232	1.03969	0.836277
			Repeat 3	0.692314	0.671564	0.38985	0.722298	0.668717	0.689876				Repeat 3	0.596204	1.85338	0.389183	0.259109	0.568055	0.712735				Repeat 3	0.666483	1.01794	0.232415	1.16752	0.952452	0.589575	1.06767				Repeat 3	1.49702	0.885756				Repeat 3	0.767896	1.06934	0.898705
		ein3eil1	Repeat 1	0.656856	0.590857	0.278281	0.487573	0.75292	0.750718			ein3eil1	Repeat 1	0.443898	1.29657	0.228821	0.19622	0.400497	0.462532			ein3eil1	Repeat 1	0.658781	0.452936	#VALUE!	0.65831	0.69468	0.565999	0.71046			ein3eil1	Repeat 1	0.649457	0.435396			ein3eil1	Repeat 1	0.837321	0.714682	0.411463
			Repeat 2	0.666848	0.545265	0.281793	0.522029	0.660118	0.766022				Repeat 2	0.477792	1.24667	0.231976	0.207962	0.417586	0.468549				Repeat 2	0.603667	0.450122	0.153142	0.705022	0.773241	0.584859	0.738693				Repeat 2	0.671787	0.449473				Repeat 2	0.878325	0.756026	0.426545
			Repeat 3	0.713729	0.576437	0.278281	0.536484	0.913608	0.808376				Repeat 3	0.557259	1.3933	0.216624	0.202006	0.397717	0.468549				Repeat 3	0.615075	0.506705	0.156032	0.700642	0.713538	0.620406	0.852156				Repeat 3	0.649457	0.504025				Repeat 3	0.766183	0.794158	0.408512
		cop1-4	Repeat 1	1.10475	1.31486	0.822351	0.648066	2.05249				cop1-4	Repeat 1	0.559005	2.50417	0.111698	0.298842	0.375375	0.53603			cop1-4	Repeat 1	0.736698	0.592823	0.467817	1.19886	0.184704	0.506988	0.803801			cop1-4	Repeat 1	0.849025	0.336918			cop1-4	Repeat 1	0.826236	0.909035	0.480416
			Repeat 2	1.08819	1.40731	0.920596	0.656978	1.84177	1.23682				Repeat 2	0.522835	2.58742	0.107202	0.307653	0.37277	0.553633				Repeat 2	0.81915	#VALUE!	0.462022	1.38362	0.192276	0.41921	0.778118				Repeat 2	0.860584	0.280139				Repeat 2	0.798497	1.02443	0.434354
			Repeat 3	1.05582	1.29072	0.980163	0.675169	2.20052	1.26204				Repeat 3	0.574164	2.92982	0.0967384	0.326062	0.360013	0.575521				Repeat 3	0.939699	0.420789	0.543292	1.25231	0.167053	0.527328	1.12674				Repeat 3	1.04699	0.304301				Repeat 3	0.934318	0.961621	0.466778
		det1-1	Repeat 1	0.23977	1.15639	0.618292	0.575881	2.33537	1.19069			det1-1	Repeat 1	0.72733	2.6543	0.169361	0.242818	0.397957	0.595209			det1-1	Repeat 1	0.380926	0.739289	0.179649	0.791747	0.191376	0.411214	0.276777			det1-1	Repeat 1	0.282364	0.165898			det1-1	Repeat 1	0.419714	0.874029	0.387852
			Repeat 2	0.219005	1.10063	0.835397	0.616578	1.82315	1.2481				Repeat 2	0.698716		0.158152	0.251799	0.420758	0.58002				Repeat 2	0.291273	0.942693	0.159588	0.908094	0.175421	0.380104	0.354256				Repeat 2	0.367555	0.436456				Repeat 2	0.308658	0.892657	0.366145
			Repeat 3	0.21249	1.18532	0.666605	0.612382	2.12829	1.15908				Repeat 3	0.767313	2.74254	0.167057	0.278756	0.36861	0.634943				Repeat 3	0.296777	0.78194	0.253096	0.984728	0.180183	0.559607	0.46839				Repeat 3	0.441165	0.358313				Repeat 3	0.368635	0.950957	0.435204
		spa234	Repeat 1	0.577016	0.643809	0.700239	0.841025	0.810475	0.927408			spa234	Repeat 1	0.887108	1.11138	0.381144	0.222418	0.553237	0.673087			spa234	Repeat 1	0.771018	1.27725	0.244927	1.14172	0.855618	0.477922	0.616377			spa234	Repeat 1	0.480711	0.586352			spa234	Repeat 1	1.06973	0.694831	0.523628
			Repeat 2	0.507521	0.583222	0.704644	0.870234	0.975866	0.902786				Repeat 2	0.887108	1.15587	0.397129	0.205336	0.50535	0.664443				Repeat 2	0.795455	1.2458	0.231568	1.11361	0.927209	0.534267	0.612386				Repeat 2	0.500613	0.75633				Repeat 2	1.04803	0.699732	0.531222
			Repeat 3	0.590233	0.628096	0.722539	0.835301	0.721661	0.998636				Repeat 3	0.954844	1.2421	0.397129	0.196579	0.516019	0.699697				Repeat 3	0.810488	1.26143	0.252679	1.26143	0.88475	0.585623	0.692817				Repeat 3	0.521338	0.526227				Repeat 3	1.1298	0.750691	0.542821
		spa134	Repeat 1	0.690961	0.655258	0.449103	0.586692	0.686963	0.690079			spa134	Repeat 1	0.578332	0.943761	0.381455	0.17522	0.40326	0.529548			spa134	Repeat 1	0.550018	0.381327	0.223117	0.498517	0.227115	0.25681	0.464065			spa134	Repeat 1	0.652127	#VALUE!			spa134	Repeat 1	0.79093	0.633724	0.281857
			Repeat 2	0.650468	0.764679	0.493389	0.658906	0.742229	0.671758				Repeat 2	0.516167	0.937608	0.400184	0.189796	0.360738	0.550484				Repeat 2	0.45611	0.429262	0.131364	0.60476	0.252799	0.327307	0.54588				Repeat 2	0.674548	0.342264				Repeat 2	0.622764	0.665688	0.266082
			Repeat 3	0.665367	0.746017	0.463404	0.623878	0.7775	0.694737				Repeat 3		1.00099	0.384076	0.198251	0.38946	0.56126				Repeat 3	0.526508	0.393396	0.116695	0.620025	0.234848	0.370724	0.707823				Repeat 3	0.550714	0.495065				Repeat 3	0.593691	0.734534	0.266082
		spa124	Repeat 1	0.478336	0.699911	0.722833	1.09021	1.11205	1.20974			spa124	Repeat 1	0.997254	1.58301	0.611009	0.443369	0.383088	1.1798			spa124	Repeat 1	0.777622	0.797456	0.411918	1.07553	1.05883	0.744282	0.503653			spa124	Repeat 1	0.539859	0.679477			spa124	Repeat 1	1.06555	0.807583	0.471916
			Repeat 2	0.515843	0.682829	0.687472	1.0828	1.02924	1.27663				Repeat 2	0.990606	1.70111	0.566679	0.415309	0.349928	1.2424				Repeat 2	0.744384	0.82784	0.38945	1.16629	1.13977	0.815826	0.530514				Repeat 2	0.562209	0.605935				Repeat 2	0.988436	0.922981	0.48222
			Repeat 3	0.504292	0.68706	0.691796	1.14359	1.21084	1.2344				Repeat 3	1.03809	1.7692	0.570572	0.427554	0.43425	1.2999				Repeat 3	0.763199	0.817586	0.44668	1.12349	1.26867	0.810495	0.6879				Repeat 3	0.639273	0.662399				Repeat 3	1.12539	1.0113	0.468531
		spa123	Repeat 1	0.545829	0.658574	0.426045	0.328171	1.12819	0.753382			spa123	Repeat 1	0.583388	1.38359	0.172495	0.254091	0.361333	0.431006			spa123	Repeat 1	0.381986	1.05713	0.168148	0.764515	0.542294	0.924858	0.307546			spa123	Repeat 1	0.26137	0.285379			spa123	Repeat 1	0.561269	0.656709	0.967469
			Repeat 2	0.533606	0.675049	0.436865	0.422497	1.14579	0.779153				Repeat 2	0.564199	1.44841	0.168988	0.261583	0.330056	0.456817				Repeat 2	0.262684	1.19001	0.133521	0.788712	0.524438	1.00714	0.290084				Repeat 2	0.322314	0.328266				Repeat 2	0.557449	0.74529	0.9815
			Repeat 3	0.487393	0.666761	0.397652	0.32372	1.10231	0.763587				Repeat 3	0.587304	1.55647	0.176075	0.261583	0.316549	0.474878				Repeat 3	0.493364	1.23535	0.126238	0.778943	0.510577	1.03389	0.44824				Repeat 3	0.347198	0.224077				Repeat 3	0.688898	0.788404	0.940005
				Raw Ct values							Raw Ct values
		Standard Curve	PP2A	PAP1	PAP2	PAP3			Standard Curve	PP2A	PAP4	PAP5	PAP6	PAP7	PAP8	PAP9	PAP10	PAP11	PAP12
		STD-1/9	21.55	23.18	23.53	24.15			STD-1/9	23.52	24.63	25.51	26.73	24.42	23.38	25.37	24.21	25.64	22.31
		STD-1/9	21.55	23.2		23.93			STD-1/9	23.45	24.78	25.48	26.95	24.44	23.29	25.33	24.14	25.29	22.26
		STD-1/45	23.85	25.73	26.41	26.43			STD-1/45	25.96	27.15	27.73	29.2	27	25.44	27.7	26.72	27.79	24.48
		STD-1/45	23.75	25.44	26.52	26.68			STD-1/45	26	26.94	27.53	29.25	26.86	25.38	27.78	26.41	27.68	24.41
		STD-1/225	26.12	27.86	28.31	29.19			STD-1/225	28.53	30.09	30.53	31.24	29.4	27.83	30.37	29.4	30.78	26.84
		STD-1/225	26.07	28.47	27.98	28.93			STD-1/225	28.5	29.45	30.12	30.93	29.02	27.74	30.07	29.09	30.78	26.72
		STD-1/1125	28.29	30.68	31.22	31.5			STD-1/1125	30.76	32.85	31.8	-	31.29	30.05	33.35	31.67	32.84	28.9
		STD-1/1125	28.52	30.52	30.59	31.77			STD-1/1125	31.02	31.96	33.48	32.92	31.23	30.45	31.72	31.26	32.58	29.2
				PP2A	PAP1	PAP2	PAP3				PP2A	PAP4	PAP5	PAP6	PAP7	PAP8	PAP9	PAP10	PAP11	PAP12
		Col-0	Repeat 1	22.07	24.29	24.98	25.42		Col-0	Repeat 1	23.42	24.24	25.37	26.22	23.84	23.37	24.73	24.63	24.94	22.63
			Repeat 2	22.06	24.32	25.04	25.4			Repeat 2	23.42	24.34	25.22	26.22	23.9	23.27	24.59	24.94	25.12	22.63
			Repeat 3	22.02	24.16	24.89	25.16			Repeat 3	23.44	24.32	25.1	26.33	23.8	23.13	24.67	24.8	25.3	22.51
		pifq	Repeat 1	22.94	25.06	24.96	26.6		pifq	Repeat 1	23.78	25.33	26.34	27.19	24.32	23.07	25.73	25.28	25.89	22.48
			Repeat 2	22.65	24.93	25.01	26.47			Repeat 2	23.82	25.35	26.01	27	24.41	22.96	25.52	25.25	25.9	22.32
			Repeat 3	22.68	24.92	24.75	26.33			Repeat 3	23.74	25.31	25.99	27.09	24.4	22.9	25.71	25.21	25.77	22.21
		ein3eil1	Repeat 1	23.33	26.31	26.32	27.41		ein3eil1	Repeat 1	26.03	27.38	27.07	28.19	26.01	23.93	26.84	26.42	27.14	23.66
			Repeat 2	23.31	26.47	26.33	27.39			Repeat 2	26.21	27.23	27.13	28.56	25.95	23.96	26.66	26.42	27.21	23.61
			Repeat 3	23.26	26.33	26.08	27.25			Repeat 3	26.03	27.32	27.03	28.3	25.91	23.88	26.9	26.15	27.17	23.48
		cop1-4	Repeat 1	25.15	28.76	28.19	29.34		cop1-4	Repeat 1	25.84	28.16	29.28	28.39	27.19	25.36	30.69	27.33	28.81	25.07
			Repeat 2	24.99	28.85	28.05	29			Repeat 2	25.93	28.29	28.56	28.57	27.2	25.35	30.65	27.26	28.9	25.04
			Repeat 3	24.9	28.55	28.22	29.04			Repeat 3	25.82	28.15	28.59	28.47	27.1	25.41	30.6	27.04	28.81	24.9
		det1-1	Repeat 1	23.16	25.61	24.51	25.64		det1-1	Repeat 1	24.25	26.47	25.98	27.02	24.64	22.84	28.42	25.62	26.26	23.44
			Repeat 2	23.09	25.6	24.44	25.8			Repeat 2	24.2	26.41	26.14	26.95	24.53	22.76	28.4	25.75	26.01	23.43
			Repeat 3	23.05	25.53	-	25.75			Repeat 3	24.19	26.1	26.14	26.97	24.51	22.69	28.71	25.59	25.99	23.38
		spa234	Repeat 1	22.58	25.12	25.49	25.45		spa234	Repeat 1	24.02	24.81	26.11	26.99	24.53	24.09	25.44	24.8	25.89	23.41
			Repeat 2	22.48	25.14	25.26	25.91			Repeat 2	23.99	24.72	26.03	27.02	24.47	24.06	25.36	24.76	25.65	23.31
			Repeat 3	22.44	25.03	25.31	25.75			Repeat 3	23.86	24.74	25.93	26.77	24.66	24.06	25.28	24.42	25.59	23.25
		spa134	Repeat 1	26.48	30.21	30	29.79		spa134	Repeat 1	27.32	29.29	30.67	31.22	29.35	28.04	30.47	28.58	30.92	27.15
			Repeat 2	26.32	29.81	30.51	29.82			Repeat 2	27.49	29.56	31.16	31.35	28.94	27.67	29.84	28.91	30.73	27.36
			Repeat 3	26.43	29.63	30.13	30.6			Repeat 3	27.63	29.29	30.84	30.92	29.03	27.74	29.63	29.21	30.44	27.28
		spa124	Repeat 1	23.42	25.99	26.39	26.68		spa124	Repeat 1	24.42	25.29	26.35	26.78	24.96	23.7	26.04	25.04	26.97	23.31
			Repeat 2	23.26	25.98	26.41	26.61			Repeat 2	24.29	25.17	26.32	26.87	24.92	23.69	25.89	25.05	26.94	23.29
			Repeat 3	23.29	26.05	26.09	26.11			Repeat 3	24.29	25.07	26.4	26.82	24.96	23.64	25.78	24.89	26.75	23.28
		spa123	Repeat 1	22.91	25.01	25.19	25.91		spa123	Repeat 1	24.25	25.86	25.96	27.02	24.55	22.95	26.41	25.65	26.21	23.07
			Repeat 2	22.84	25.06	25.25	25.75			Repeat 2	24.08	25.91	25.68	26.9	24.64	22.93	26.4	25.62	26.04	23.07
			Repeat 3	22.78	25.03	25.22	25.73			Repeat 3	24.2	25.73	25.6	26.68	24.58	22.91	26.4	25.29	25.8	23.11
		Normalized PAP1, PAP2, PAP3 transcript levels relative to PP2A							Normalized PAP4, PAP5, PAP6, PAP7, PAP8, PAP9, PAP10, PAP11, PAP12 transcript levels relative to PP2A
				PAP1	PAP2	PAP3					PAP4	PAP5	PAP6	PAP7	PAP8	PAP9	PAP10	PAP11	PAP12
		Col-0	Repeat 1	0.69264	0.601517	0.59351			Col-0	Repeat 1	1.19491	0.971468	1.7782	1.56085	0.860275	1.44517	0.707536	1.32824	0.722952
			Repeat 2	0.67929	0.577605	0.601112				Repeat 2	1.12272	1.07369	1.7782	1.49604	0.922295	1.5872	0.577415	1.18169	0.722952
			Repeat 3	0.753585	0.639255	0.700305				Repeat 3	1.1368	1.16316	1.62828	1.60561	1.0167	1.50441	0.632918	1.05131	0.787361
		pifq	Repeat 1	0.688513	0.99875	0.458811			pifq	Repeat 1	0.762107	0.63995	1.02888	1.39866	1.33361	0.930682	0.581275	0.901583	1.0119
			Repeat 2	0.749095	0.965552	0.498383				Repeat 2	0.752667	0.797511	1.19794	1.31246	1.43974	1.0712	0.59282	0.895747	1.13385
			Repeat 3	0.75397	1.15111	0.544824				Repeat 3	0.771666	0.808221	1.11465	1.32177	1.50115	0.94323	0.608571	0.974663	1.22611
		ein3eil1	Repeat 1	0.450373	0.586072	0.403261			ein3eil1	Repeat 1	0.952771	1.76403	2.07221	1.89999	3.28738	1.98525	1.23488	1.79571	1.96105
			Repeat 2	0.405972	0.582123	0.408426				Repeat 2	1.04613	1.69483	1.54088	1.9823	3.21944	2.23956	1.23488	1.7159	2.03204
			Repeat 3	0.444568	0.68932	0.446485				Repeat 3	0.989072	1.81173	1.8975	2.03915	3.40382	1.90707	1.474	1.76106	2.22887
		cop1-4	Repeat 1	0.306309	0.551696	0.393543			cop1-4	Repeat 1	0.506182	0.348954	1.52516	0.712783	1.04944	0.130201	0.587446	0.524335	0.62146
			Repeat 2	0.288938	0.606467	0.48861				Repeat 2	0.46679	0.564066	1.32045	0.707763	1.05677	0.133736	0.615032	0.494564	0.634862
			Repeat 3	0.351013	0.540619	0.476329				Repeat 3	0.509346	0.552891	1.43053	0.759599	1.01354	0.138289	0.710451	0.524335	0.701328
		det1-1	Repeat 1	0.61589	1.73033	1.08019			det1-1	Repeat 1	0.496457	1.07855	1.56276	1.47875	2.07481	0.20367	0.616584	0.939839	0.677696
			Repeat 2	0.619898	1.81419	0.97562				Repeat 2	0.515372	0.969378	1.65286	1.59832	2.19363	0.206416	0.566213	1.10553	0.682533
			Repeat 3	0.648696	-	1.00716				Repeat 3	0.625208	0.969378	1.6266	1.62107	2.30317	0.167722	0.628831	1.11999	0.707241
		spa234	Repeat 1	0.554555	0.584484	0.798746			spa234	Repeat 1	1.18114	0.836207	1.35349	1.35143	0.734861	1.26672	0.892457	1.01053	0.585372
			Repeat 2	0.547406	0.68282	0.596037				Repeat 2	1.24928	0.882038	1.32137	1.40997	0.750369	1.33643	0.91617	1.18099	0.628519
			Repeat 3	0.587895	0.660123	0.659924				Repeat 3	1.23381	0.942875	1.61421	1.23278	0.750369	1.40997	1.14493	1.22792	0.65592
		spa134	Repeat 1	0.320152	0.434455	0.791269			spa134	Repeat 1	0.714103	0.393936	0.451325	0.441773	0.463479	0.430417	0.738538	0.379959	0.403889
			Repeat 2	0.415	0.307749	0.776305				Repeat 2	0.603509	0.284111	0.406708	0.590278	0.599639	0.6563	0.594864	0.429863	0.347856
			Repeat 3	0.4664	0.3979	0.472557				Repeat 3	0.714103	0.351708	0.57387	0.553897	0.57112	0.755393	0.488657	0.518956	0.368222
		spa124	Repeat 1	0.562912	0.567691	0.651717			spa124	Repeat 1	1.11909	0.910487	2.04627	1.27431	1.23194	1.08311	0.974399	0.640316	0.803154
			Repeat 2	0.566575	0.560066	0.681406				Repeat 2	1.206	0.928889	1.904	1.31086	1.24055	1.19756	0.968032	0.652915	0.81466
			Repeat 3	0.541423	0.695343	0.936692				Repeat 3	1.28355	0.880624	1.98177	1.27431	1.28449	1.2891	1.07509	0.738669	0.820475
		spa123	Repeat 1	0.758543	0.911811	0.759134			spa123	Repeat 1	0.708303	1.06628	1.52451	1.53731	1.87482	0.763307	0.589778	0.947097	0.86011
			Repeat 2	0.734334	0.875563	0.840503				Repeat 2	0.686573	1.28522	1.67826	1.44256	1.90111	0.768435	0.601492	1.05766	0.86011
			Repeat 3	0.748765	0.893503	0.851269				Repeat 3	0.768077	1.35566	2.00154	1.50505	1.92776	0.768435	0.746767	1.23607	0.835987
				Statistical analysis by Student's t test
		PAP1/PP2A	Col-0 vs pifq	Col-0 vs ein3eil1	Col-0 vs cop1-4	Col-0 vs det1-1	Col-0 vs spa234	Col-0 vs spa134	Col-0 vs spa124	Col-0 vs spa123
		Fold change	1.16933	0.976537	1.25264	0.659914	1.07496	0.887627	1.02123	0.926105
		P value	0.3357	0.9106	0.5706	0.2523	0.7256	0.6039	0.9212	0.769
		PAP2/PP2A	Col-0 vs pifq	Col-0 vs ein3eil1	Col-0 vs cop1-4	Col-0 vs det1-1	Col-0 vs spa234	Col-0 vs spa134	Col-0 vs spa124	Col-0 vs spa123
		Fold change	1.73161	1.00842	1.54122	1.79273	0.961907	0.943385	1.02543	1.02141
		P value	0.0973	0.8672	0.2133	0.3009	0.6404	0.7537	0.6883	0.9425
		PAP3/PP2A	Col-0 vs pifq	Col-0 vs ein3eil1	Col-0 vs cop1-4	Col-0 vs det1-1	Col-0 vs spa234	Col-0 vs spa134	Col-0 vs spa124	Col-0 vs spa123
		Fold change	0.763773	0.488476	0.701155	0.861062	0.848043	0.65898	0.885699	0.637561
		P value	0.377	0.0314	0.3277	0.659	0.3531	0.1209	0.4787	0.2166
		PAP4/PP2A	Col-0 vs pifq	Col-0 vs ein3eil1	Col-0 vs cop1-4	Col-0 vs det1-1	Col-0 vs spa234	Col-0 vs spa134	Col-0 vs spa124	Col-0 vs spa123
		Fold change	1.00165	0.80852	0.677815	0.803348	1.35963	0.694442	1.27432	0.914078
		P value	0.9948	0.5481	0.2123	0.4434	0.2423	0.2575	0.3371	0.819
		PAP5/PP2A	Col-0 vs pifq	Col-0 vs ein3eil1	Col-0 vs cop1-4	Col-0 vs det1-1	Col-0 vs spa234	Col-0 vs spa134	Col-0 vs spa124	Col-0 vs spa123
		Fold change	0.642041	0.941047	0.579119	0.643005	0.880533	0.42118	0.909851	0.739033
		P value	0.0019	0.8736	0.0167	0.1066	0.1275	0.0044	0.138	0.2602
		PAP6/PP2A	Col-0 vs pifq	Col-0 vs ein3eil1	Col-0 vs cop1-4	Col-0 vs det1-1	Col-0 vs spa234	Col-0 vs spa134	Col-0 vs spa124	Col-0 vs spa123
		Fold change	0.86678	1.29218	1.46015	1.60973	1.06679	0.642103	1.06285	1.12903
		P value	0.8115	0.7324	0.617	0.5349	0.9125	0.5055	0.9094	0.8474
		PAP7/PP2A	Col-0 vs pifq	Col-0 vs ein3eil1	Col-0 vs cop1-4	Col-0 vs det1-1	Col-0 vs spa234	Col-0 vs spa134	Col-0 vs spa124	Col-0 vs spa123
		Fold change	0.986756	1.07317	0.886159	1.14291	1.07621	0.558502	1.13927	0.948548
		P value	0.9664	0.8798	0.7085	0.6557	0.7822	0.1386	0.5922	0.8823
		PAP8/PP2A	Col-0 vs pifq	Col-0 vs ein3eil1	Col-0 vs cop1-4	Col-0 vs det1-1	Col-0 vs spa234	Col-0 vs spa134	Col-0 vs spa124	Col-0 vs spa123
		Fold change	1.57922	2.10902	1.8373	1.92236	1.0328	0.857446	1.51214	1.60775
		P value	0.044	0.2921	0.2744	0.1126	0.8718	0.4374	0.1357	0.2128
		PAP9/PP2A	Col-0 vs pifq	Col-0 vs ein3eil1	Col-0 vs cop1-4	Col-0 vs det1-1	Col-0 vs spa234	Col-0 vs spa134	Col-0 vs spa124	Col-0 vs spa123
		Fold change	0.829031	1.15368	0.161925	0.207793	1.00808	0.477676	1.12731	0.563964
		P value	0.7186	0.8448	0.0969	0.1102	0.9879	0.2688	0.7908	0.3733
		PAP10/PP2A	Col-0 vs pifq	Col-0 vs ein3eil1	Col-0 vs cop1-4	Col-0 vs det1-1	Col-0 vs spa234	Col-0 vs spa134	Col-0 vs spa124	Col-0 vs spa123
		Fold change	1.0333	1.57234	1.06934	0.979023	1.2874	0.830833	1.66018	1.41314
		P value	0.9256	0.4976	0.8387	0.9521	0.6336	0.6683	0.2133	0.4784
		PAP11/PP2A	Col-0 vs pifq	Col-0 vs ein3eil1	Col-0 vs cop1-4	Col-0 vs det1-1	Col-0 vs spa234	Col-0 vs spa134	Col-0 vs spa124	Col-0 vs spa123
		Fold change	1.10106	1.33996	0.817117	0.831149	1.05426	0.640272	0.75022	0.807144
		P value	0.7874	0.6223	0.6584	0.7213	0.9006	0.3296	0.4983	0.6977
		PAP12/PP2A	Col-0 vs pifq	Col-0 vs ein3eil1	Col-0 vs cop1-4	Col-0 vs det1-1	Col-0 vs spa234	Col-0 vs spa134	Col-0 vs spa124	Col-0 vs spa123
		Fold change	1.50016	1.66549	0.939856	0.951587	1.03382	0.671461	1.42415	1.27857
		P value	0.1247	0.5138	0.7315	0.8195	0.8349	0.1603	0.3466	0.3961

## Sheet: Sup Fig 2
Source Data Supplementary Figure 2
Sup. Fig. 2a - uncropped images of immunoblots
	Relative PEP level (PEP level/average of PEP level)											Statistical analysis by Student's t-test
	Repeat 1	pifq (D)	Col-0	sig1-1	sig2-2	sig3-2	sig4-2	sig5-3	sig6-1	Average of PEP level
	SDS-PAGE	47.4219	77.7009	138.833	62.4767	94.1168	165.342	110	70.9238			Relative PEP level	Col-0 vs sig1-1	Col-0 vs sig2-2	Col-0 vs sig3-2	Col-0 vs sig4-2	Col-0 vs sig5-3	Col-0 vs sig6-1
	BN-PAGE	154.198	194.813	51.1403	29.0967	27.7565	27.5299	192.395	137.289			Fold change	1.66053	1.48713	3.2392	5.87301	1.22589	1.0292
	PEP level	3.25163	2.50721	0.368358	0.465721	0.294916	0.166503	1.74904	1.93572	1.34239		P value	0.2331	0.3302	0.0306	0.0198	0.4352	0.9021
	Relative PEP level (PEP level/average of PEP level)	2.42227	1.86773	0.274405	0.346935	0.219695	0.124035	1.30293	1.442
	Repeat 2	pifq (D)	Col-0	sig1-1	sig2-2	sig3-2	sig4-2	sig5-3	sig6-1	Average of PEP level
	SDS-PAGE	98.2822	221.207	130.87	93.3284	90.3238	136.714	141.291	74.9789
	BN-PAGE	97.1385	149.7	103.006	63.6418	30.2056	45.0879	92.2756	70.9657
	PEP level	0.988363	0.676742	0.787081	0.681913	0.334414	0.329798	0.653088	0.946475	0.674734
	Relative PEP level	1.46482	1.00298	1.16651	1.01064	0.495624	0.488781	0.967919	1.40274
	Repeat 3	pifq (D)	Col-0	sig1-1	sig2-2	sig3-2	sig4-2	sig5-3	sig6-1	Average of PEP level
	SDS-PAGE	113.999	227.221	201.594	77.44	159.353	146.688	168.374	103.647
	BN-PAGE	172.623	220.384	166.285	87.6029	70.4929	9.01047	143.198	92.8673
	PEP level	1.51425	0.969909	0.824848	1.13124	0.44237	0.0614259	0.850475	0.895999	0.836315
	Relative PEP level	1.81063	1.15974	0.986289	1.35264	0.528952	0.0734484	1.01693	1.07137
Sup. Fig. 2b - uncropped images of immunoblots
	Relative PEP level (PEP level/average of PEP level)											Statistical analysis by Student's t-test
	Repeat 1	pifq (D)	Col-0	sig1-1	sig2-2	sig3-2	sig4-2	sig5-3	sig6-1	Average of PEP level
	SDS-PAGE	166.335	166.412	219.657	152.796	174.224	107.139	124.21	101.415			Relative PEP level	Col-0 vs sig1-1	Col-0 vs sig2-2	Col-0 vs sig3-2	Col-0 vs sig4-2	Col-0 vs sig5-3	Col-0 vs sig6-1
	BN-PAGE	123.647	163.235	145.676	81.1952	100.056	106.21	102.845	86.7822			Fold change	1.47056	1.48612	1.19357	1.01766	1.01298	1.29388
	PEP level	0.743364	0.980914	0.663196	0.531395	0.574294	0.991334	0.827998	0.855717	0.771026		P value	0.0811	0.1115	0.538	0.9116	0.9182	0.3544
	Relative PEP level (PEP level/average of PEP level)	0.964122	1.27222	0.860147	0.689205	0.744843	1.28573	1.07389	1.10984
	Repeat 2	pifq (D)	Col-0	sig1-1	sig2-2	sig3-2	sig4-2	sig5-3	sig6-1	Average of PEP level
	SDS-PAGE	205.565	186.011	182.032	84.7498	112.63	103.874	110.037	71.5038
	BN-PAGE	219.15	196.999	131.985	74.2787	135.435	104.472	134.707	49.6421
	PEP level	1.06609	1.05907	0.725067	0.876447	1.20248	1.00576	1.22419	0.694257	0.981671
	Relative PEP level	1.08599	1.07885	0.738605	0.892811	1.22493	1.02454	1.24705	0.70722
